# Supplementary material for: Interspecific hybridization history of Vaccinium berry crops and potential in wild relatives
Source: Hortic Res. 2025 Sep 17;12(12):uhaf246. doi: 10.1093/hr/uhaf246 (PMC12703620; doi:10.1093/hr/uhaf246)
Supplement: Web_Material_uhaf246 [file web_material_uhaf246.zip]

Archive with 2 entries (2 files):
- Sup_File1_fixed.docx
- Sup_Table_1_fixed.xlsx
