# Supplementary material for: Interspecific hybridization history of Vaccinium berry crops and potential in wild relatives
Source: Hortic Res. 2025 Sep 17;12(12):uhaf246. doi: 10.1093/hr/uhaf246 (PMC12703620; doi:10.1093/hr/uhaf246)
Supplement: Web_Material_uhaf246 [file web_material_uhaf246.zip › Sup_Table_1_fixed.xlsx]

## Sheet: Read Me
Sheet Name	Explanation
All Crosses	This spreadsheet contains all crosses documented across the 64 sources. Explanations of each column are as followed:
	SpeciesA	First parental species, if NA, parent was hybrid
	SectA	First parental species taxonomic section, if NA, parent was intersectional hybrid
	PloidyA	First parental species reported natural ploidy
	SpeciesB	Second parental species, if NA, parent was hybrid
	SectB	Second parental species taxonomic section, if NA, parent was intersectional hybrid
	PloidyB	Second parental species reported natural ploidy
	Direction	Direction of cross, AB: one way where A is the seed parent (F) and B is the pollen parent (M), C: reciprocal crosses, NA: not reported
	Progeny Obtained?	Yes: progeny was reported to be obtained, No: progeny was reported not obtained (failed), NA: not reported
	Progeny Fertile?	Yes: progeny was reported to be fertile, No: progeny was reported to be infertile/sterile, NA: not reported
	seedlings/flower	The number of seedlings per flower pollinated is used as a metric for cross success. If NA, this metric was not reported.
	Interploidy	Yes: the cross was between parents of different natural ploidy levels, No: the cross was between parents of the same natural ploidy level
	Colchicine	Yes: cross between parents of different ploidies but reported colchicine usage, No: cross between parents of different ploidies but did not report colchicine usage
	PloidyOffspring	Reported ploidy of the offspring, if different ploidies resulted from the same cross, these are represented by multiple rows. If NA, ploidy was not reported.
	Intersectional	Yes: cross is between parents of two different taxonomic sections, No: cross is between two parents of the same taxonomic section
	Year	Publishing year of source
	Author	Author of source
	Title	Title of source
	Journal	Journal of source publication
	Country	Origin country of corresponding author or of cross
	Notes	Notes of interest on the cross reported
All Crosses (Names Revised)	This spreadsheet contains all of the crosses and columns in the prior spreadsheet, but the names were revised according to modern taxonomy. The names revised were limited to sect. Cyanococcus and sect. Oxycoccus and can be found in the sheet titled "Taxonomic Revisions." Cells highlighted in green are species that were renamed/corrected.
No Hybrids (Names Revised)	This spreadsheet contains all of the columns in the prior spreadsheet, but hybrid parents were removed to contain simple interspecific hybrids.
Taxonomic Revisions	This spreasheet contains the revised names including their old name found in the "All Crosses" sheet and their new revised named found in the "All Crosses (Names Revised)" and "No Hybrids (Names Revised)" sheet.
Species List	This spreadsheet contains information on the 42 species found to be involved in interspecific hybridization. Explanations of each column are as followed:
	Species	Scientific name of species according to most recent taxonomy
	Section	Section of species according to Becker, et al. (2024)
	Ploidy	Ploidy of species reported across the literature
	Cultivars	Cultivars that have this species in its pedigree
	Geographic Range	Geographic range of the species in its native habitats
	Traits of Interest	Traits of interest for breeding from the literature
	Sources	Publication names for source information for ploidy, cultivars, geographic range, and traits of interest.
	Photo	Link to example photo of species from Global Biodiversity Information Facility (GBIF) where available.
Genomic Resources	This spreadsheet contains information on the genomic resources from Fig. 4. Explanations of each column are as followed:
	species	Scientific name of the species of the sequenced genome
	accession	Name of the specific accession used for sequencing
	section	Taxonomic section of species sequenced
	ploidy	Ploidy of species sequenced.
	year	Year the genome first became available
	classification	Completeness and contiguity of the assembly (draft or reference)
	phased	Yes: the genome is haplotype phased, No: the genome is not haplotype phased
	doi	doi of publication where genome was published

## Sheet: All Crosses
SpeciesA	SectA	PloidyA	SpeciesB	SectB	PloidyB	Direction	Progeny Obtained?	Progeny Fertile?	seedlings/flower	Interploidy	Colchicine	PloidyOffspring	Intersectional?	Year	Author	Title	Journal	Country	Notes
V. angustifolium	Cyanococcus	4x	V. canadense	Cyanococcus	2x	NA	Yes	NA	NA	Yes	No	NA	No	1937	Coville	Improving the Wild Blueberry	Yearbook of Agriculture	United States	Crosses were performed in 1909-1910, any fruit that were obtained had seeds that produced weak and uproductive offspring (likely triploid?)
V. corymbosum	Cyanococcus	4x	V. atroccocum	Cyanococcus	2x	NA	Yes	NA	NA	Yes	No	NA	No	1937	Coville	Improving the Wild Blueberry	Yearbook of Agriculture	United States	Crosses were performed in 1909-1910, any fruit that were obtained had seeds that produced weak and uproductive offspring (likely triploid?)
V. corymbosum	Cyanococcus	4x	V. vacillans	Cyanococcus	2x	NA	Yes	NA	NA	Yes	No	NA	No	1937	Coville	Improving the Wild Blueberry	Yearbook of Agriculture	United States	Crosses were performed in 1909-1910, any fruit that were obtained had seeds that produced weak and uproductive offspring (likely triploid?)
V. corymbosum	Cyanococcus	4x	V. angustifolium	Cyanococcus	4x	NA	Yes	NA	NA	No	No	NA	No	1937	Coville	Improving the Wild Blueberry	Yearbook of Agriculture	United States
V. corymbosum	Cyanococcus	4x	V. myrsinites	Cyanococcus	4x	NA	Yes	NA	NA	No	No	NA	No	1937	Coville	Improving the Wild Blueberry	Yearbook of Agriculture	United States
V. corymbosum	Cyanococcus	4x	V. hirsutum	Cyanococcus	4x	NA	Yes	NA	NA	No	No	NA	No	1937	Coville	Improving the Wild Blueberry	Yearbook of Agriculture	United States
V. corymbosum	Cyanococcus	4x	V. angustifolium	Cyanococcus	4x	NA	Yes	Yes	NA	No	No	NA	No	1937	Coville	Improving the Wild Blueberry	Yearbook of Agriculture	United States	Performed in 1913, Brooks (V. corymbosum) and Russel (V. angustifolium) were the two parents used for these initial crosses that started blueberry domestication
V. vitis-idaea	Vitis-idaea	2x	V. macrocarpon	Oxycoccus	2x	NA	Yes	NA	NA	No	No	NA	Yes	1944	Schultz	Some Cytotaxonomic and Germination Studies in the Genus Vaccinium	Washington State University	United States
V. ovatum	Pyxothamnus	2x	V. macrocarpon	Oxycoccus	2x	NA	Yes	NA	NA	No	No	NA	Yes	1944	Schultz	Some Cytotaxonomic and Germination Studies in the Genus Vaccinium	Washington State University	United States
V. ovatum	Pyxothamnus	2x	V. vitis-idaea	Vitis-idaea	2x	NA	Yes	NA	NA	No	No	NA	Yes	1944	Schultz	Some Cytotaxonomic and Germination Studies in the Genus Vaccinium	Washington State University	United States
V. ovatum	Pyxothamnus	2x	V. canadense	Cyanococcus	2x	NA	Yes	NA	NA	No	No	NA	Yes	1944	Schultz	Some Cytotaxonomic and Germination Studies in the Genus Vaccinium	Washington State University	United States
V. ovatum	Pyxothamnus	2x	V. parvifolium	Myrtillus	2x	NA	Yes	NA	NA	No	No	NA	Yes	1944	Schultz	Some Cytotaxonomic and Germination Studies in the Genus Vaccinium	Washington State University	United States
V. corymbosum	Cyanococcus	4x	V. uliginosum	Vaccinium	NA	NA	Yes	NA	NA	Yes	No	NA	Yes	1944	Schultz	Some Cytotaxonomic and Germination Studies in the Genus Vaccinium	Washington State University	United States
V. tenellum	Cyanococcus	2x	V. darrowii	Cyanococcus	2x	NA	Yes	NA	NA	No	No	NA	No	1945	Darrow & Camp	Vaccinium Hybrids and the Development of New Horticultural Material	Bulletin of the Torrey Botanical Club	United States	Considered a successful interspecific hybrid
V. pallidum	Cyanococcus	2x	V. myrtilloides	Cyanococcus	2x	NA	Yes	NA	NA	No	No	NA	No	1945	Darrow & Camp	Vaccinium Hybrids and the Development of New Horticultural Material	Bulletin of the Torrey Botanical Club	United States	Considered a successful interspecific hybrid
V. pallidum	Cyanococcus	2x	V. atroccocum	Cyanococcus	2x	NA	Yes	NA	NA	No	No	NA	No	1945	Darrow & Camp	Vaccinium Hybrids and the Development of New Horticultural Material	Bulletin of the Torrey Botanical Club	United States	Considered a successful interspecific hybrid
V. corymbosum	Cyanococcus	4x	V. virgatum	Cyanococcus	4x	NA	Yes	NA	NA	No	No	NA	No	1945	Darrow & Camp	Vaccinium Hybrids and the Development of New Horticultural Material	Bulletin of the Torrey Botanical Club	United States	Considered a successful interspecific hybrid
V. australe	Cyanococcus	4x	V. simulatum	Cyanococcus	4x	NA	Yes	NA	NA	No	No	NA	No	1945	Darrow & Camp	Vaccinium Hybrids and the Development of New Horticultural Material	Bulletin of the Torrey Botanical Club	United States	Considered a successful interspecific hybrid
V. australe	Cyanococcus	4x	V. altomontanum	Cyanococcus	4x	NA	Yes	NA	NA	No	No	NA	No	1945	Darrow & Camp	Vaccinium Hybrids and the Development of New Horticultural Material	Bulletin of the Torrey Botanical Club	United States	Considered a successful interspecific hybrid
V. australe	Cyanococcus	4x	V. myrsinites	Cyanococcus	4x	NA	Yes	NA	NA	No	No	NA	No	1945	Darrow & Camp	Vaccinium Hybrids and the Development of New Horticultural Material	Bulletin of the Torrey Botanical Club	United States	Considered a successful interspecific hybrid
V. australe	Cyanococcus	4x	V. virgatum	Cyanococcus	4x	NA	Yes	NA	NA	No	No	NA	No	1945	Darrow & Camp	Vaccinium Hybrids and the Development of New Horticultural Material	Bulletin of the Torrey Botanical Club	United States	Considered a successful interspecific hybrid
V. australe	Cyanococcus	4x	V. lamarckii	Cyanococcus	4x	NA	Yes	NA	NA	No	No	NA	No	1945	Darrow & Camp	Vaccinium Hybrids and the Development of New Horticultural Material	Bulletin of the Torrey Botanical Club	United States	Considered a successful interspecific hybrid
V. australe	Cyanococcus	4x	V. corymbosum	Cyanococcus	4x	NA	Yes	NA	NA	No	No	NA	No	1945	Darrow & Camp	Vaccinium Hybrids and the Development of New Horticultural Material	Bulletin of the Torrey Botanical Club	United States	Considered a successful interspecific hybrid
V. australe	Cyanococcus	4x	V. hirsutum	Cyanococcus	4x	NA	Yes	NA	NA	No	No	NA	No	1945	Darrow & Camp	Vaccinium Hybrids and the Development of New Horticultural Material	Bulletin of the Torrey Botanical Club	United States	Considered a successful interspecific hybrid
V. australe	Cyanococcus	4x	V. arctostaphylos	Hemimyrtillus	4x	NA	Yes	NA	NA	No	No	NA	Yes	1945	Darrow & Camp	Vaccinium Hybrids and the Development of New Horticultural Material	Bulletin of the Torrey Botanical Club	United States	Considered a successful interspecific hybrid
V. lamarckii	Cyanococcus	4x	V. altomontanum	Cyanococcus	4x	NA	Yes	NA	NA	No	No	NA	No	1945	Darrow & Camp	Vaccinium Hybrids and the Development of New Horticultural Material	Bulletin of the Torrey Botanical Club	United States	Considered a successful interspecific hybrid
V. lamarckii	Cyanococcus	4x	V. virgatum	Cyanococcus	4x	NA	Yes	NA	NA	No	No	NA	No	1945	Darrow & Camp	Vaccinium Hybrids and the Development of New Horticultural Material	Bulletin of the Torrey Botanical Club	United States	Considered a successful interspecific hybrid
V. lamarckii	Cyanococcus	4x	V. hirsutum	Cyanococcus	4x	NA	Yes	NA	NA	No	No	NA	No	1945	Darrow & Camp	Vaccinium Hybrids and the Development of New Horticultural Material	Bulletin of the Torrey Botanical Club	United States	Considered a successful interspecific hybrid
V. lamarckii	Cyanococcus	4x	V. brittonii	Cyanococcus	4x	NA	Yes	NA	NA	No	No	NA	No	1945	Darrow & Camp	Vaccinium Hybrids and the Development of New Horticultural Material	Bulletin of the Torrey Botanical Club	United States	Considered a successful interspecific hybrid
V. brittonii	Cyanococcus	4x	V. myrsinites	Cyanococcus	4x	NA	Yes	NA	NA	No	No	NA	No	1945	Darrow & Camp	Vaccinium Hybrids and the Development of New Horticultural Material	Bulletin of the Torrey Botanical Club	United States	Considered a successful interspecific hybrid
V. ashei	Cyanococcus	6x	V. amoenum	Cyanococcus	6x	NA	Yes	NA	NA	No	No	NA	No	1945	Darrow & Camp	Vaccinium Hybrids and the Development of New Horticultural Material	Bulletin of the Torrey Botanical Club	United States	Considered a successful interspecific hybrid
V. ashei	Cyanococcus	6x	V. constablei	Cyanococcus	6x	NA	Yes	NA	NA	No	No	NA	No	1945	Darrow & Camp	Vaccinium Hybrids and the Development of New Horticultural Material	Bulletin of the Torrey Botanical Club	United States	Considered a successful interspecific hybrid
V. angustifolium	Cyanococcus	2x	V. altomontanum	Cyanococcus	4x	NA	Yes	NA	NA	Yes	No	NA	No	1945	Darrow & Camp	Vaccinium Hybrids and the Development of New Horticultural Material	Bulletin of the Torrey Botanical Club	United States	Considered a successful interspecific hybrid
V. australe	Cyanococcus	4x	V. amoenum	Cyanococcus	6x	NA	Yes	NA	NA	Yes	No	NA	No	1945	Darrow & Camp	Vaccinium Hybrids and the Development of New Horticultural Material	Bulletin of the Torrey Botanical Club	United States	Considered a successful interspecific hybrid
V. australe	Cyanococcus	4x	V. ashei	Cyanococcus	6x	NA	Yes	NA	NA	Yes	No	NA	No	1945	Darrow & Camp	Vaccinium Hybrids and the Development of New Horticultural Material	Bulletin of the Torrey Botanical Club	United States	Considered a successful interspecific hybrid
V. australe	Cyanococcus	4x	V. constablei	Cyanococcus	6x	NA	Yes	NA	NA	Yes	No	NA	No	1945	Darrow & Camp	Vaccinium Hybrids and the Development of New Horticultural Material	Bulletin of the Torrey Botanical Club	United States	Considered a successful interspecific hybrid
V. simulatum	Cyanococcus	4x	V. ashei	Cyanococcus	6x	NA	Yes	NA	NA	Yes	No	NA	No	1945	Darrow & Camp	Vaccinium Hybrids and the Development of New Horticultural Material	Bulletin of the Torrey Botanical Club	United States	Considered a successful interspecific hybrid
V. myrtilloides	Cyanococcus	2x	V. tenellum	Cyanococcus	2x	NA	Yes	NA	NA	No	No	NA	No	1945	Darrow & Camp	Vaccinium Hybrids and the Development of New Horticultural Material	Bulletin of the Torrey Botanical Club	United States	Seed germinated, from a previous cross made in 1942 or 1943
V. myrtilloides	Cyanococcus	2x	V. pallidum	Cyanococcus	2x	NA	Yes	NA	NA	No	No	NA	No	1945	Darrow & Camp	Vaccinium Hybrids and the Development of New Horticultural Material	Bulletin of the Torrey Botanical Club	United States	Seeds obtained, from a previous cross made in 1942 or 1943
V. myrtilloides	Cyanococcus	2x	V. elliottii	Cyanococcus	2x	NA	Yes	NA	NA	No	No	NA	No	1945	Darrow & Camp	Vaccinium Hybrids and the Development of New Horticultural Material	Bulletin of the Torrey Botanical Club	United States	Seeds obtained, from a previous cross made in 1942 or 1943
V. darrowii	Cyanococcus	2x	V. elliottii	Cyanococcus	2x	NA	Yes	NA	NA	No	No	NA	No	1945	Darrow & Camp	Vaccinium Hybrids and the Development of New Horticultural Material	Bulletin of the Torrey Botanical Club	United States	Seed germinated, from a previous cross made in 1942 or 1943
V. darrowii	Cyanococcus	2x	V. pallidum	Cyanococcus	2x	NA	Yes	NA	NA	No	No	NA	No	1945	Darrow & Camp	Vaccinium Hybrids and the Development of New Horticultural Material	Bulletin of the Torrey Botanical Club	United States	Seed germinated, from a previous cross made in 1942 or 1943
V. darrowii	Cyanococcus	2x	V. ovatum	Pyxothamnus	2x	NA	Yes	NA	NA	No	No	NA	Yes	1945	Darrow & Camp	Vaccinium Hybrids and the Development of New Horticultural Material	Bulletin of the Torrey Botanical Club	United States	Seed germinated, from a previous cross made in 1942 or 1943
V. lamarckii	Cyanococcus	4x	V. arkansanum	Cyanococcus	4x	NA	Yes	NA	NA	No	No	NA	No	1945	Darrow & Camp	Vaccinium Hybrids and the Development of New Horticultural Material	Bulletin of the Torrey Botanical Club	United States	Seeds obtained, from a previous cross made in 1942 or 1943
V. altomontanum	Cyanococcus	4x	V. virgatum	Cyanococcus	4x	NA	Yes	NA	NA	No	No	NA	No	1945	Darrow & Camp	Vaccinium Hybrids and the Development of New Horticultural Material	Bulletin of the Torrey Botanical Club	United States	Seed germinated, from a previous cross made in 1942 or 1943
V. myrsinites	Cyanococcus	4x	V. arkansanum	Cyanococcus	4x	NA	Yes	NA	NA	No	No	NA	No	1945	Darrow & Camp	Vaccinium Hybrids and the Development of New Horticultural Material	Bulletin of the Torrey Botanical Club	United States	Seeds obtained, from a previous cross made in 1942 or 1943
V. darrowii	Cyanococcus	2x	V. australe	Cyanococcus	4x	NA	Yes	NA	NA	Yes	No	NA	No	1945	Darrow & Camp	Vaccinium Hybrids and the Development of New Horticultural Material	Bulletin of the Torrey Botanical Club	United States	Pentaploids have been produced with ease and can be found in the wild, triplpid plants are unknown. This cross yieled only ~20 seeds
V. altomontanum	Cyanococcus	4x	V. ashei	Cyanococcus	6x	NA	Yes	NA	NA	Yes	No	NA	No	1945	Darrow & Camp	Vaccinium Hybrids and the Development of New Horticultural Material	Bulletin of the Torrey Botanical Club	United States
V. australe	Cyanococcus	4x	V. constablei	Cyanococcus	6x	NA	Yes	NA	NA	Yes	No	NA	No	1945	Darrow & Camp	Vaccinium Hybrids and the Development of New Horticultural Material	Bulletin of the Torrey Botanical Club	United States
V. virgatum	Cyanococcus	4x	V. ashei	Cyanococcus	6x	NA	Yes	NA	NA	Yes	No	NA	No	1945	Darrow & Camp	Vaccinium Hybrids and the Development of New Horticultural Material	Bulletin of the Torrey Botanical Club	United States
V. lamarckii	Cyanococcus	4x	V. ashei	Cyanococcus	6x	NA	Yes	NA	NA	Yes	No	NA	No	1945	Darrow & Camp	Vaccinium Hybrids and the Development of New Horticultural Material	Bulletin of the Torrey Botanical Club	United States
V. myrsinites	Cyanococcus	4x	V. ashei	Cyanococcus	6x	NA	Yes	NA	NA	Yes	No	NA	No	1945	Darrow & Camp	Vaccinium Hybrids and the Development of New Horticultural Material	Bulletin of the Torrey Botanical Club	United States
V. myrsinites	Cyanococcus	4x	V. constablei	Cyanococcus	6x	NA	Yes	NA	NA	Yes	No	NA	No	1945	Darrow & Camp	Vaccinium Hybrids and the Development of New Horticultural Material	Bulletin of the Torrey Botanical Club	United States
V. stamineum	Polycodium	2x	V. myrtilloides	Cyanococcus	2x	NA	Yes	NA	NA	No	No	NA	Yes	1945	Darrow & Camp	Vaccinium Hybrids and the Development of New Horticultural Material	Bulletin of the Torrey Botanical Club	United States	Cross was performed by Coville
V. lamarckii	Cyanococcus	4x	V. corymbosum	Cyanococcus	4x	C	Yes	Yes	NA	No	No	NA	No	1946	Johnston	Observations on Hybridizing Lowbush and Highbush Blueberries	Proceedings of the American Society for Horticultural Sciences	United States	F1s all had undesirable characteristics of low bush height and small, dark berries. F2s were too young to be evaluated.
V. tenellum	Cyanococcus	2x	V. ashei	Cyanococcus	6x	AB	Yes	Yes	NA	Yes	No	4x	No	1949	Darrow et al.	A Tetraploid Blueberry	Journal of Heredity	United States	originaly, only 1 seedling survived to reproduce, called Beltsville 17. Reconducted the cross the following year with greater success.
Hybrid	Cyanococcus	4x	V. corymbosum	Cyanococcus	4x	AB	Yes	Yes	NA	No	No	4x	No	1949	Darrow et al.	A Tetraploid Blueberry	Journal of Heredity	United States	Hybrid was V. tenellum x V. ashei
V. lamarckii	Cyanococcus	4x	V. australe	Cyanococcus	4x	NA	Yes	Yes	NA	No	No	NA	No	1952	Darrow et al.	An Evaluation of Interspecific Blueberry Crosses	Proceedings of the American Society for Horticultural Sciences	United States	Suspected that V. lamarckii parent was actually a hybrid with V. myrtilloides due to some phenotypic traits. Offspring were all "half-highs"
V. australe	Cyanococcus	4x	V. myrsinites	Cyanococcus	4x	NA	Yes	Yes	NA	No	No	NA	No	1952	Darrow et al.	An Evaluation of Interspecific Blueberry Crosses	Proceedings of the American Society for Horticultural Sciences	United States	Several offspring were almost evergreen. Dixie cultivar was used as higbush parent. "Plants of highbush × Florida evergreen were unusually vigorous and the black to very dark blue fruit ripened very late. This cross seems exceptionally promising because of the drought resistance of the evergreen parent and the increased hardiness of the hybrids."
V. altomontanum	Cyanococcus	4x	V. lamarckii	Cyanococcus	4x	NA	Yes	Yes	NA	No	No	NA	No	1952	Darrow et al.	An Evaluation of Interspecific Blueberry Crosses	Proceedings of the American Society for Horticultural Sciences	United States	Powdery mildew susceptibility. "The lowbush x dryland lowbush plants so far fruited were not promising in Maryland, but the cross should have further tests."
V. altomontanum	Cyanococcus	4x	V. australe	Cyanococcus	4x	NA	Yes	Yes	NA	No	No	NA	No	1952	Darrow et al.	An Evaluation of Interspecific Blueberry Crosses	Proceedings of the American Society for Horticultural Sciences	United States	Offspring fruit matures late and is dark blue. "The dryland lowbush x highbush plants are low growing (about 2½ to 3 feet) and have spread rather freely. The fruit of selections is rather large but the color is dark blue."
V. ashei	Cyanococcus	6x	V. constablei	Cyanococcus	6x	NA	Yes	Yes	NA	No	No	NA	No	1952	Darrow et al.	An Evaluation of Interspecific Blueberry Crosses	Proceedings of the American Society for Horticultural Sciences	United States	"Seedlings of rabbiteye × Constables blueberry have been hardy in Maryland when the rabbiteye varieties were not. Though many seedlings are not vigorous, some are vigorous and bear light blue fruit. A few have fruit of good quality. This line of breeding is especially promising."
V. ashei	Cyanococcus	6x	V. australe	Cyanococcus	4x	NA	Yes	Yes	NA	Yes	No	5x	No	1952	Darrow et al.	An Evaluation of Interspecific Blueberry Crosses	Proceedings of the American Society for Horticultural Sciences	United States	"The rabbiteye x highbush crosses are exceptionally vigorous and are hardier than the rabbiteye. Though self-unfruitful, they have set good crops where rabbiteye and highbush are nearby. Some produce large-sized fruit of high flavor."
V. darrowii	Cyanococcus	2x	V. ashei	Cyanococcus	6x	C	Yes	Yes	0.000650449	Yes	No	4x	No	1959	Sharpe & Darrow	Breeding Blueberries for the Florida Climate	Florida State Horticultural Society	United States	Obtained tetraploid offspring that were used to cross with highbush cultivars.
V. darrowii	Cyanococcus	2x	V. corymbosum	Cyanococcus	4x	C	Yes	Yes	0.0184744	Yes	No	4x	No	1959	Sharpe & Darrow	Breeding Blueberries for the Florida Climate	Florida State Horticultural Society	United States	First crosses between darrowii and corymbosum that found evidence of unreduced gamete production
V. myrsinites	Cyanococcus	4x	V. corymbosum	Cyanococcus	4x	NA	Yes	NA	NA	No	No	4x	No	1959	Sharpe & Darrow	Breeding Blueberries for the Florida Climate	Florida State Horticultural Society	United States	Forty seedlings were found to be unattractive and not useful.
Hybrid	Cyanococcus	4x	V. corymbosum	Cyanococcus	4x	C	Yes	Yes	5.96544	No	No	4x	No	1959	Sharpe & Darrow	Breeding Blueberries for the Florida Climate	Florida State Horticultural Society	United States	Hybrid was V. darrowii x V. corymbosum
Hybrid	Cyanococcus	4x	V. corymbosum	Cyanococcus	4x	AB	Yes	Yes	3.05455	No	No	4x	No	1959	Sharpe & Darrow	Breeding Blueberries for the Florida Climate	Florida State Horticultural Society	United States	Hybrid was V. darrowii x V. ashei
V. uliginosum	Vaccinium	4x	V. corymbosum	Cyanococcus	4x	C	Yes	Yes	NA	No	No	NA	Yes	1963	Rousi	Hybridization Between Vaccinium uliginosum and Cultivated Blueberry	Journal of the Agricultural Research Centre	Finland	Highbush cultivars used were Rancocas and Pemberton
V. macrocarpon	Oxycoccus	2x	V. vitis-idaea	Vitis-idaea	2x	C	Yes	No	NA	No	No	NA	Yes	1977	Christ	Crossbreedings Between Cranberries (Vaccinium Macrocarpon Ait.) and Cowberries (Vaccinium Vitis Idaea L.)	ActaHort	Germany	Using V. vitis-idaea as a female parent led to higher success, offspring are sterile
V. macrocarpon	Oxycoccus	2x	V. oxycoccos	Oxycoccus	2x	C	NA	NA	NA	No	No	NA	No	1977	Christ	Crossbreedings Between Cranberries (Vaccinium Macrocarpon Ait.) and Cowberries (Vaccinium Vitis Idaea L.)	ActaHort	Germany
V. uliginosum	Vaccinium	4x	V. corymbosum	Cyanococcus	4x	C	Yes	Yes	NA	No	No	NA	Yes	1977	Hiirsalmi	Inheritance of characters in hybrids of Vaccinium uliginosum and highbush blueberries	Annales Agriculturae Fenniae	Finland	Viable seeds were only obtained when V. uligninosum was used as the seed parent
V. ashei	Cyanococcus	6x	V. constablei	Cyanococcus	6x	NA	Yes	Yes	NA	No	No	6x	No	1977	Draper	Tetraploid Hybrids from Crosses of Diploid, Tetraploid, and Hexaploid Vaccinium Species	ActaHort	United States
Hybrid	Cyanococcus	6x	V. darrowii	Cyanococcus	2x	NA	Yes	NA	NA	Yes	No	4x	No	1977	Draper	Tetraploid Hybrids from Crosses of Diploid, Tetraploid, and Hexaploid Vaccinium Species	ActaHort	United States	V. ashei x V. constablei hybrid crossed with diploid V darrowii to make one tetraploid offspring
V. ashei	Cyanococcus	6x	V. darrowii	Cyanococcus	2x	NA	No	NA	NA	Yes	No	NA	No	1977	Draper	Tetraploid Hybrids from Crosses of Diploid, Tetraploid, and Hexaploid Vaccinium Species	ActaHort	United States	failed
V. ashei	Cyanococcus	6x	V. atroccocum	Cyanococcus	2x	NA	No	NA	NA	Yes	No	NA	No	1977	Draper	Tetraploid Hybrids from Crosses of Diploid, Tetraploid, and Hexaploid Vaccinium Species	ActaHort	United States	failed
V. ashei	Cyanococcus	6x	V. tenellum	Cyanococcus	2x	NA	No	NA	NA	Yes	No	NA	No	1977	Draper	Tetraploid Hybrids from Crosses of Diploid, Tetraploid, and Hexaploid Vaccinium Species	ActaHort	United States	failed
V. darrowii	Cyanococcus	2x	V. corymbosum	Cyanococcus	4x	NA	Yes	Yes	NA	Yes	No	4x	No	1977	Draper	Tetraploid Hybrids from Crosses of Diploid, Tetraploid, and Hexaploid Vaccinium Species	ActaHort	United States	Yieled germinable seeds
V. darrowii	Cyanococcus	2x	V. atroccocum	Cyanococcus	2x	NA	Yes	Yes	NA	No	No	4x	No	1977	Draper	Tetraploid Hybrids from Crosses of Diploid, Tetraploid, and Hexaploid Vaccinium Species	ActaHort	United States	used as bridge between diploid and tetraploid, one seedling offspring was 4x
V. atrococcum	Cyanococcus	2x	V. corymbosum	Cyanococcus	4x	NA	Yes	NA	NA	Yes	Yes	4x	No	1977	Draper	Tetraploid Hybrids from Crosses of Diploid, Tetraploid, and Hexaploid Vaccinium Species	ActaHort	United States	V. atroccocum collected as diploid and was colchicine doubled
V. angustifolium	Cyanococcus	4x	V. boreale	Cyanococcus	2x	C	No	NA	NA	Yes	No	NA	No	1977	Vander Kloet	The taxonomic status of Vaccinium boreale	Canadian Journal of Botany	Canada	Failed cross
V. myrtilloides	Cyanococcus	2x	V. boreale	Cyanococcus	2x	C	Yes	NA	NA	No	No	NA	No	1977	Vander Kloet	The taxonomic status of Vaccinium boreale	Canadian Journal of Botany	Canada
V. pallidum	Cyanococcus	2x	V. boreale	Cyanococcus	2x	C	Yes	NA	NA	No	No	NA	No	1977	Vander Kloet	The taxonomic status of Vaccinium boreale	Canadian Journal of Botany	Canada	Hybrid resembled V. angustifolium
V. corymbosum	Cyanococcus	4x	V. boreale	Cyanococcus	2x	C	No	NA	NA	Yes	No	NA	No	1977	Vander Kloet	The taxonomic status of Vaccinium boreale	Canadian Journal of Botany	Canada	Failed cross
V. myrtilloides	Cyanococcus	2x	V. angustifolium	Cyanococcus	4x	C	No	NA	NA	Yes	No	NA	No	1977	Vander Kloet	The taxonomic status of Vaccinium boreale	Canadian Journal of Botany	Canada	Failed cross
V. pallidum	Cyanococcus	2x	V. angustifolium	Cyanococcus	4x	AB	No	NA	NA	Yes	No	NA	No	1977	Vander Kloet	The taxonomic status of Vaccinium boreale	Canadian Journal of Botany	Canada	Failed cross
V. corymbosum	Cyanococcus	4x	V. angustifolium	Cyanococcus	4x	C	Yes	NA	NA	No	No	NA	No	1977	Vander Kloet	The taxonomic status of Vaccinium boreale	Canadian Journal of Botany	Canada
V. pallidum	Cyanococcus	2x	V. myrtilloides	Cyanococcus	2x	AB	Yes	NA	NA	No	No	NA	No	1977	Vander Kloet	The taxonomic status of Vaccinium boreale	Canadian Journal of Botany	Canada
V. corymbosum	Cyanococcus	4x	V. myrtilloides	Cyanococcus	2x	C	No	NA	NA	Yes	No	NA	No	1977	Vander Kloet	The taxonomic status of Vaccinium boreale	Canadian Journal of Botany	Canada	Failed cross
V. corymbosum	Cyanococcus	4x	V. pallidum	Cyanococcus	2x	AB	Yes	NA	NA	Yes	No	NA	No	1977	Vander Kloet	The taxonomic status of Vaccinium boreale	Canadian Journal of Botany	Canada
V. microcarpum	Oxycoccus	2x	V. vitis-idaea	Vitis-idaea	2x	C	Yes	No	NA	No	No	2x	Yes	1979	Ahokas	Artificial, reciprocal hybrids between Vaccinium microcarpum and V. vitis-idaea	Annales Botanici Fennici	Finland	Only 1 seedling resulted when V. microcarpum was used as seed parent, 22 when it was pollen parent
V. macrocarpon	Oxycoccus	2x	V. vitis-idaea	Vitis-idaea	2x	NA	NA	NA	NA	No	No	2x	Yes	1979	Ahokas	Artificial, reciprocal hybrids between Vaccinium microcarpum and V. vitis-idaea	Annales Botanici Fennici	Finland	Reported from Lehmushovi
V. atrococcum	Cyanococcus	2x	V. stamineum	Polycodium	2x	C	Yes	No	NA	No	No	2x	Yes	1980	Ballington	Crossability between sub-genus Cyanococcus (Gray) Klotzsch and sub-genus Polycodium (Raf.) Sleumer in Vaccinium	HortScience	United States	Reciprocal crosses failed, V. stamineum needed to be pollen parent
V. caesariense	Cyanococcus	2x	V. stamineum	Polycodium	2x	C	Yes	No	NA	No	No	2x	Yes	1980	Ballington	Crossability between sub-genus Cyanococcus (Gray) Klotzsch and sub-genus Polycodium (Raf.) Sleumer in Vaccinium	HortScience	United States
V. darrowii	Cyanococcus	2x	V. stamineum	Polycodium	2x	C	Yes	Yes	NA	No	No	2x	Yes	1980	Ballington	Crossability between sub-genus Cyanococcus (Gray) Klotzsch and sub-genus Polycodium (Raf.) Sleumer in Vaccinium	HortScience	United States	Reciprocal crosses failed, V. stamineum needed to be pollen parent
V. tenellum	Cyanococcus	2x	V. stamineum	Polycodium	2x	C	Yes	Yes	NA	No	No	2x	Yes	1980	Ballington	Crossability between sub-genus Cyanococcus (Gray) Klotzsch and sub-genus Polycodium (Raf.) Sleumer in Vaccinium	HortScience	United States	Reciprocal crosses failed, V. stamineum needed to be pollen parent
V. corymbosum	Cyanococcus	4x	V. myrsinites	Cyanococcus	4x	NA	Yes	Yes	NA	No	No	NA	No	1983	Goldy & Lyrene	Pollen Germination in Interspecific Vaccinium Hybrids	HortScience	United States
V. corymbosum	Cyanococcus	4x	V. darrowii	Cyanococcus	2x	NA	Yes	Yes	NA	Yes	No	NA	No	1983	Goldy & Lyrene	Pollen Germination in Interspecific Vaccinium Hybrids	HortScience	United States
V. ashei	Cyanococcus	6x	V. darrowii	Cyanococcus	2x	AB	Yes	NA	NA	Yes	No	5x	No	1984	Goldy & Lyrene	Meiotic abnormalities of Vaccinium ashei x Vaccinium darrowi hybrids	Canadian Journal of Genetics and Cytology	United States
V. ashei	Cyanococcus	6x	V. tenellum	Cyanococcus	2x	NA	Yes	Yes	NA	Yes	No	NA	No	1984	Goldy & Lyrene	Meiotic abnormalities of Vaccinium ashei x Vaccinium darrowi hybrids	Canadian Journal of Genetics and Cytology	United States	Reported by Darrow et al., 1954
V. myrsinites	Cyanococcus	4x	V. angustifolium	Cyanococcus	4x	NA	Yes	Yes	NA	No	No	4x	No	1985	Chandler et al.	Crossability of a Diverse Group of Polyploid Blueberry Interspecific Hybrids	Journal of the American Society for Horticultural Science	United States	NJUS64
V. ashei	Cyanococcus	6x	V. atroccocum	Cyanococcus	2x	NA	Yes	Yes	NA	Yes	Yes	6x	No	1985	Chandler et al.	Crossability of a Diverse Group of Polyploid Blueberry Interspecific Hybrids	Journal of the American Society for Horticultural Science	United States	NJUS11, V. atroccocum (US41) collected as diploid and was colchicine doubled
V. darrowii	Cyanococcus	2x	V. corymbosum	Cyanococcus	4x	NA	Yes	Yes	NA	Yes	No	4x	No	1985	Chandler et al.	Crossability of a Diverse Group of Polyploid Blueberry Interspecific Hybrids	Journal of the American Society for Horticultural Science	United States
V. constablei	Cyanococcus	6x	V. ashei	Cyanococcus	6x	NA	Yes	Yes	NA	No	No	6x	No	1985	Chandler et al.	Crossability of a Diverse Group of Polyploid Blueberry Interspecific Hybrids	Journal of the American Society for Horticultural Science	United States
Hybrid	Cyanococcus	6x	V. darrowii	Cyanococcus	2x	NA	Yes	Yes	NA	Yes	No	5x	No	1985	Chandler et al.	Crossability of a Diverse Group of Polyploid Blueberry Interspecific Hybrids	Journal of the American Society for Horticultural Science	United States	Hybrid is V. constablei x V. ashei
V. myrtilloides	Cyanococcus	2x	V. atroccocum	Cyanococcus	2x	NA	Yes	Yes	NA	No	No	2x	No	1985	Chandler et al.	Crossability of a Diverse Group of Polyploid Blueberry Interspecific Hybrids	Journal of the American Society for Horticultural Science	United States	colchicine doubled to produce tetraploid US226
V. australe	Cyanococcus	4x	V. ashei	Cyanococcus	6x	C	Yes	Yes	NA	Yes	No	5x	No	1986	Vorsa et al.	Aneuploid seedlings derived from pentaploid Vaccinium australe X V. ashei hybrids	Journal of Heredity	United States	Unable to access PDF
V. elliottii	Cyanococcus	2x	V. stamineum	Polycodium	2x	AB	Yes	No	NA	No	No	2x	Yes	1986	Lyrene & Ballington	Wide Hybridization in Vaccinium	HortScience	United States	F1 sterile
V. corymbosum	Cyanococcus	2x	V. arboreum	Batodendron	2x	AB	Yes	NA	NA	No	No	2x	Yes	1986	Lyrene & Ballington	Wide Hybridization in Vaccinium	HortScience	United States	Sterile
V. darrowii	Cyanococcus	2x	V. arboreum	Batodendron	2x	C	Yes	NA	NA	No	No	2x	Yes	1986	Lyrene & Ballington	Wide Hybridization in Vaccinium	HortScience	United States	Sterile
V. elliottii	Cyanococcus	2x	V. arboreum	Batodendron	2x	C	Yes	NA	NA	No	No	2x	Yes	1986	Lyrene & Ballington	Wide Hybridization in Vaccinium	HortScience	United States	Sterile
V. tenellum	Cyanococcus	2x	V. crassifolium	Herpothamnus	2x	C	Yes	Yes	NA	No	No	2x	Yes	1986	Lyrene & Ballington	Wide Hybridization in Vaccinium	HortScience	United States	Partially fertile
V. bracteatum	Bracteata	2x	V. crassifolium	Herpothamnus	2x	C	Yes	No	NA	No	No	2x	Yes	1986	Lyrene & Ballington	Wide Hybridization in Vaccinium	HortScience	United States	Sterile
V. vitis-idaea	Vitis-idaea	2x	V. crassifolium	Herpothamnus	2x	C	Yes	No	NA	No	No	2x	Yes	1986	Lyrene & Ballington	Wide Hybridization in Vaccinium	HortScience	United States	Sterile
V. crassifolium	Herpothamnus	2x	V. ovatum	Pyxothamnus	2x	C	Yes	Yes	NA	No	No	2x	Yes	1986	Lyrene & Ballington	Wide Hybridization in Vaccinium	HortScience	United States	Partially fertile
V. corymbosum	Cyanococcus	4x	V. angustifolium	Cyanococcus	4x	NA	Yes	Yes	NA	No	No	4x	No	1986	Lyrene & Ballington	Wide Hybridization in Vaccinium	HortScience	United States	Experimental homploid hybrids, played significant role in HB cultivar development
V. corymbosum	Cyanococcus	4x	V. myrsinites	Cyanococcus	4x	NA	Yes	Yes	NA	No	No	4x	No	1986	Lyrene & Ballington	Wide Hybridization in Vaccinium	HortScience	United States	Experimental homploid hybrids, not been used since
V. corymbosum	Cyanococcus	4x	V. pallidum	Cyanococcus	4x	NA	Yes	Yes	NA	No	No	4x	No	1986	Lyrene & Ballington	Wide Hybridization in Vaccinium	HortScience	United States	Experimental homploid hybrids, not been used since
V. elliottii	Cyanococcus	2x	V. corymbosum	Cyanococcus	4x	NA	No	NA	NA	Yes	No	NA	No	1986	Lyrene & Ballington	Wide Hybridization in Vaccinium	HortScience	United States	Difficult to cross
V. elliottii	Cyanococcus	2x	V. darrowii	Cyanococcus	2x	NA	Yes	Yes	NA	No	No	2x	No	1986	Lyrene & Ballington	Wide Hybridization in Vaccinium	HortScience	United States	Used as a bridge to cross into 4x highbush due to high production of unreduced gametes
V. darrowii	Cyanococcus	2x	V. stamineum	Polycodium	2x	NA	Yes	Yes	NA	No	No	NA	Yes	1986	Lyrene & Ballington	Wide Hybridization in Vaccinium	HortScience	United States
V. elliottii	Cyanococcus	2x	V. corymbosum	Cyanococcus	4x	C	Yes	NA	0.00448833	Yes	No	4x	No	1988	Megalos & Ballington	Unreduced pollen frequencies versus hybrid production in diploid tetraploid Vaccinium crosses	Euphytica	United States
V. corymbosum	Cyanococcus	4x	V. uliginosum	Vaccinium		AB	Yes	Yes	NA	Yes	No	NA	Yes	1989	Czesnik	Inheritance of some Characters of the F1 Generation of Interspecific Hybrids of Vaccinium corymbosum L. x Vaccinium uliginosum L.	ActaHort	Poland
V. darrowii	Cyanococcus	2x	V. arboreum	Batodendron	2x	AB	Yes	Yes	NA	No	No	2x	Yes	1991	Lyrene	Fertile Derivatives from Sparkleberry × Blueberry Crosses	Journal of the American Society for Horticultural Science	United States
V. darrowii	Cyanococcus	2x	V. atroccocum	Cyanococcus	2x	NA	Yes	Yes	NA	No	No	2x	No	1991	Lyrene	Fertile Derivatives from Sparkleberry × Blueberry Crosses	Journal of the American Society for Horticultural Science	United States	Used as a parent for crosses with arboreum
Hybrid	Cyanococcus	2x	V. arboreum	Batodendron	2x	AB	Yes	Yes	NA	No	No	2x	Yes	1991	Lyrene	Fertile Derivatives from Sparkleberry × Blueberry Crosses	Journal of the American Society for Horticultural Science	United States	Hybrid is V. darrowii x V. fuscatum(reported as V. atroccocum)
V. elliottii	Cyanococcus	2x	V. corymbosum	Cyanococcus	4x	C	Yes	NA	4.54785	Yes	Yes	4x	No	1991	Dweikat & Lyrene	Induced Tetraploidy in a Vaccinium elliottii Facilitates Crossing with Cultivated Highbush Blueberry	Journal of the American Society for Horticultural Science	United States	V. elliottii was colchicine doubled
V. elliottii	Cyanococcus	2x	V. darrowii	Cyanococcus	2x	AB	Yes	NA	11.88	No	No	NA	No	1991	Dweikat & Lyrene	Induced Tetraploidy in a Vaccinium elliottii Facilitates Crossing with Cultivated Highbush Blueberry	Journal of the American Society for Horticultural Science	United States
V. elliottii	Cyanococcus	2x	V. corymbosum	Cyanococcus	4x	C	Yes	NA	0.011011	Yes	No	NA	No	1991	Dweikat & Lyrene	Induced Tetraploidy in a Vaccinium elliottii Facilitates Crossing with Cultivated Highbush Blueberry	Journal of the American Society for Horticultural Science	United States	Suggestion of a strong triploid block
V. varingifolium	Euepigynium	NA	V. myrtoides	Euepigynium	NA	NA	Yes	NA	NA	No	No	NA	No	1991	NA	NA	USDA	Canada	PI 666889, cross made by Dr. Sam P. Vander Kloet, June 15, 1991
V. ashei	Cyanococcus	6x	V. uliginosum	Vaccinium	NA	NA	Yes	NA	NA	Yes	No	NA	Yes	1993	Gorbunov	Introduction and Breeding of Vacciniaceae in Siberia	ActaHort	Russia	Cultivars Woodard and Delight
V. corymbosum	Cyanococcus	4x	V. uliginosum	Vaccinium	NA	NA	Yes	NA	NA	Yes	No	NA	Yes	1993	Gorbunov	Introduction and Breeding of Vacciniaceae in Siberia	ActaHort	Russia	Cultivars June and Rancocas
V. angustifolium	Cyanococcus	4x	V. ashei	Cyanococcus	6x	NA	Yes	NA	NA	Yes	No	NA	No	1993	Gorbunov	Introduction and Breeding of Vacciniaceae in Siberia	ActaHort	Russia	Berries and seeds obtained
V. macrocarpon	Oxycoccus	2x	V. vitis-idaea	Vitis-idaea	2x	NA	Yes	NA	NA	No	No	NA	Yes	1993	Gorbunov	Introduction and Breeding of Vacciniaceae in Siberia	ActaHort	Russia	Berries and seeds obtained
V. angustifolium	Cyanococcus	4x	V. uliginosum	Vaccinium	NA	NA	Yes	NA	NA	Yes	No	NA	Yes	1993	Gorbunov	Introduction and Breeding of Vacciniaceae in Siberia	ActaHort	Russia	Berries and seeds obtained
V. darrowii	Cyanococcus	2x	V. elliottii	Cyanococcus	2x	AB	Yes	NA	NA	No	No	2x	No	1994	Rowland & Levi	RAPD-based genetic linkage map of blueberry derived from a cross between diploid species (Vaccinium darrowi and V. elliottii)	Theoretical and Applied Genetics	United States	Used for linkage map
V. reticulatum	Macropelma	2x	V. vitis-idaea	Vitis-idaea	2x	C	Yes	Yes	NA	No	No	NA	Yes	1997	Zeldin & McCown	Intersectional hybrids of lingonberry (Vaccinium vitis-idaea, section Vitis-idaea) and cranberry (V. macrocarpon, section Oxycoccus) to Vaccinium reticulatum (section Macropelma)	ActaHort	United States	Partly fertile F1s could be backcrossed to either parent, Zeldin and McCrown 1997
V. reticulatum	Macropelma	2x	V. macrocarpon	Oxycoccus	2x	C	Yes	No	NA	No	No	NA	Yes	1997	Zeldin & McCown	Intersectional hybrids of lingonberry (Vaccinium vitis-idaea, section Vitis-idaea) and cranberry (V. macrocarpon, section Oxycoccus) to Vaccinium reticulatum (section Macropelma)	ActaHort	United States	No fertility in this cross
V. corymbosum	Cyanococcus	4x	V. simulatum	Cyanococcus	4x	NA	Yes	Yes	NA	No	No	4x	No	1998	Ritzinger & Lyrene	Comparison of Seed Number and Mass of Southern Highbush Blueberries vs. Those of Their F1 Hybrids with V. simulatum after Open Pollination	HortScience	United States
V. ashei	Cyanococcus	6x	V. constablei	Cyanococcus	6x	NA	Yes	Yes	NA	No	No	NA	No	1998	Ritzinger & Lyrene	Pollen Fertility of Hybrids Between Rabbiteye Blueberry and Vaccinium constablei	Fruit Varieties Journal	United States
V. corymbosum	Cyanococcus	4x	V. constablei	Cyanococcus	6x	NA	Yes	Yes	NA	Yes	No	NA	No	1998	Ritzinger & Lyrene	Pollen Fertility of Hybrids Between Rabbiteye Blueberry and Vaccinium constablei	Fruit Varieties Journal	United States
V. ashei	Cyanococcus	6x	V. constablei	Cyanococcus	6x	NA	Yes	Yes	NA	No	No	NA	No	1999	Ritzinger & Lyrene	Flower Morphology in Blueberry Species and Hybrids	HortScience	United States
V. darrowii	Cyanococcus	2x	V. ashei	Cyanococcus	6x	NA	Yes	Yes	NA	Yes	No	5x	No	2001	Ballington	Collection, Utilization, and Preservation of Genetic Resources in Vaccinium	HortScience	United States	Reported by Paul Lyrene, 1998
V. ashei	Cyanococcus	6x	V. constablei	Cyanococcus	6x	NA	Yes	Yes	NA	No	No	NA	No	2001	Ballington	Collection, Utilization, and Preservation of Genetic Resources in Vaccinium	HortScience	United States	Little Giant is the first cultivar produced from this hybrid, fruit quality is excellent.
V. oxycoccos	Oxycoccus	2x	V. macrocarpon	Oxycoccus	2x	NA	Yes	Yes	NA	No	No	NA	No	2001	Ballington	Collection, Utilization, and Preservation of Genetic Resources in Vaccinium	HortScience	United States	Use of diploid V. oxycoccos from Finland and Alaska for V. macrocarpon improvement
V. vitis-idaea	Vitis-idaea	2x	V. stamineum	Polycodium	2x	NA	Yes	Yes	NA	No	No	NA	Yes	2001	Ballington	Collection, Utilization, and Preservation of Genetic Resources in Vaccinium	HortScience	United States	Meader, pers. comm.
V. darrowii	Cyanococcus	2x	V. vitis-idaea	Vitis-idaea	2x	NA	Yes	Yes	NA	No	No	NA	Yes	2001	Ballington	Collection, Utilization, and Preservation of Genetic Resources in Vaccinium	HortScience	United States	Vorsa, pers. comm.
V. corymbosum	Cyanococcus	4x	V. meridionale	Pyxothamnus	2x	NA	Yes	NA	NA	Yes	No	NA	Yes	2001	Ballington	Collection, Utilization, and Preservation of Genetic Resources in Vaccinium	HortScience	United States	Reported by Doughty 1960, 1962
V. corymbosum	Cyanococcus	4x	V. corymbodendron	Pyxothamnus	2x	NA	Yes	Yes	NA	Yes	No	4x	Yes	2001	Ballington	Collection, Utilization, and Preservation of Genetic Resources in Vaccinium	HortScience	United States	F1s partly fertile and successfully backcrossed in 1998, extremely succeptible to powdery mildew
V. myrsinites	Cyanococcus	4x	V. corymbodendron	Pyxothamnus	2x	NA	Yes	Yes	NA	Yes	No	4x	Yes	2001	Ballington	Collection, Utilization, and Preservation of Genetic Resources in Vaccinium	HortScience	United States	F1 appears to be only slightly fertile
V. corymbosum	Cyanococcus	4x	V. ovatum	Pyxothamnus	2x	NA	Yes	Yes	NA	Yes	No	4x	Yes	2001	Ballington	Collection, Utilization, and Preservation of Genetic Resources in Vaccinium	HortScience	United States	Reported by Draper, F1 successfully backcrossed
V. darrowii	Cyanococcus	2x	V. cylindraceum	Hemimyrtillus	2x	NA	Yes	Yes	NA	No	No	4x	Yes	2001	Ballington	Collection, Utilization, and Preservation of Genetic Resources in Vaccinium	HortScience	United States	Offspring is an amphiploid, PI 666896 in USDA GRIN
V. corymbosum	Cyanococcus	4x	V. elliottii	Cyanococcus	2x	AB	Yes	Yes	NA	Yes	No	4x	No	2003	Wenslaff & Lyrene	Chromosome Homology in Tetraploid Southern Highbush x Vaccinium elliottii Hybrids	HortScience	United States	V. elliottii produces unreduced gametes
V. elliottii	Cyanococcus	2x	V. arboreum	Batodendron	2x	C	Yes	No	NA	No	No	2x	Yes	2003	Wenslaff & Lyrene	Unilateral cross compatibility in Vaccinium elliottii × V. arboreum,an intersectional blueberry hybrid	Euphytica	United States	Unsuccessful when V. arboreum was used as the seed parent, hybrids produced no viable seed
V. cylindraceum	Hemimyrtillus	2x	V. arctostaphylos	Hemimyrtillus	4x	NA	Yes	NA	NA	Yes	No	NA	No	2004	Trehane, Jennifer	Blueberries, Cranberries and Other Vacciniums	Royal Horticultural Society	United Kingdom	"Prince Charming" is a hybrid developed by Barry Starling in 1996, photo and description of hybrid is found in Trehane's book
V. floribundum	Pyxothamnus	2x	V. ovatum	Pyxothamnus	2x	C	Yes	NA	NA	No	No	NA	No	2004	Trehane, Jennifer	Blueberries, Cranberries and Other Vacciniums	Royal Horticultural Society	United Kingdom	"June Ashburner" is the F1 hybrid and was intoduced by Kenneth Ashburner in the early 1970s. "Cinderella" is an F2 of June Ashburner introduced by Barry Starling in 1996.
V. macrocarpon	Oxycoccus	2x	V. oxycoccos	Oxycoccus	2x	C	Yes	Yes	NA	No	No	2x	No	2005	Vorsa & Polashock	Alteration of anthocyanin glycosylation in cranberry through interspecific hybridization	Journal of the American Society for Horticultural Science	United States	Use of V. oxycoccos fortransfer of unique anythocyanin profile into V. macrocarpon cultivars
V. constablei	Cyanococcus	6x	V. ashei	Cyanococcus	6x	NA	Yes	NA	NA	No	No	NA	No	2007	Ehlenfeldt et al.	Floral Bud Cold Hardiness of Vaccinium ashei, V. constablei, and Hybrid Derivatives and the Potential for Producing Northern-adapted Rabbiteye Cultivars	HortScience	United States
V. corymbosum	Cyanococcus	4x	V. ashei	Cyanococcus	6x	C	Yes	NA	NA	Yes	No	5x	No	2009	Miyashita et al.	In vitro induction of the amphiploid in interspecific hybrid of blueberry (Vaccinium corymbosum _x0002_ Vaccinium ashei) with colchicine treatment	Scientia Horticulturae	Japan	Used 5x offspring to colchicine double to create 10x hybrid
V. darrowii	Cyanococcus	2x	V. corymbosum	Cyanococcus	4x	C	Yes	Yes		Yes	No	NA	No	2009	Chavez & Lyrene	Interspecific Crosses and Backcrosses between Diploid Vaccinium darrowii and Tetraploid Southern Highbush Blueberry	Journal of the American Society for Horticultural Science	United States
Hybrid	Cyanococcus	2x	V. corymbosum	Cyanococcus	4x	C	Yes	NA	0.0149652	Yes	No	NA	No	2009	Chavez & Lyrene	Interspecific Crosses and Backcrosses between Diploid Vaccinium darrowii and Tetraploid Southern Highbush Blueberry	Journal of the American Society for Horticultural Science	United States	Hybrid is natural hybrid of V. darrowii x V. fuscatum
V. corymbosum	Cyanococcus	4x	V. darrowii	Cyanococcus	2x	AB	Yes	NA	2.40739	Yes	Yes	NA	No	2009	Chavez & Lyrene	Production and Identification of Colchicine-derived Tetraploid Vaccinium darrowii and Its Use in Breeding	Journal of the American Society for Horticultural Science	United States
V. darrowii	Cyanococcus	2x	V. arboreum	Batodendron	2x	AB	Yes	NA	0.299635	No	Yes	NA	Yes	2009	Chavez & Lyrene	Production and Identification of Colchicine-derived Tetraploid Vaccinium darrowii and Its Use in Breeding	Journal of the American Society for Horticultural Science	United States	Colchicine doubled both parents
V. oxycoccos	Oxycoccus	2x	V. darrowii	Cyanococcus	2x	NA	Yes	NA	NA	No	No	2x	Yes	2009	Vorsa et al.	A Blueberry by Cranberry Hybrid Derived from a Vaccinium darrowii x (V. macrocarpon x V. oxycoccos) Intersectional Cross	ActaHort	United States
Hybrid	Oxycoccus	2x	V. darrowii	Cyanococcus	2x	NA	Yes	No	NA	No	No	2x	Yes	2009	Vorsa et al.	A Blueberry by Cranberry Hybrid Derived from a Vaccinium darrowii x (V. macrocarpon x V. oxycoccos) Intersectional Cross	ActaHort	United States	Hybrid was V. macrocarpon x V. oxycoccos
V. darrowii	Cyanococcus	2x	V. arboreum	Batodendron	2x	C	Yes	Yes	0.648612	No	No	2x	Yes	2010	Chavez & Lyrene	Hybridization of two diploid Vaccinium section Cyanococcus species with diploid Vaccinium arboreum in section Batodendron	Euphytica	United States	Hybrids not difficult to obtain
V. fuscatum	Cyanococcus	2x	V. arboreum	Batodendron	2x	C	Yes	Yes	0.457016	No	No	2x	Yes	2010	Chavez & Lyrene	Hybridization of two diploid Vaccinium section Cyanococcus species with diploid Vaccinium arboreum in section Batodendron	Euphytica	United States	Hybrids not difficult to obtain
V. macrocarpon	Oxycoccus	2x	V. ovatum	Pyxothamnus	2x	NA	Yes	NA	NA	No	No	NA	Yes	2010	NA	NA	USDA	United States	PI 660968
V. corymbosum	Cyanococcus	4x	V. arboreum	Batodendron	2x	AB	Yes	Yes	1.2	Yes	Yes	4x	Yes	2011	Lyrene	First Report of Vaccinium arboreum Hybrids with Cultivated Highbush Blueberry	HortScience	United States	V. arboreum was colchicine doubled to produce 1569 seedlings that varied in vigor. BC1 were higher in vigor than F1s.
V. corymbosum	Cyanococcus	4x	V. virgatum	Cyanococcus	6x	C	Yes	NA	0.608586	Yes	No	5x	No	2012	Miyashita et al.	Effect of cross direction and cultivars on crossability of interspecific hybridization between Vaccinium corymbosum and Vaccinium virgatum	Scientia Horticulturae	Japan	All offspring pentaploid
V. myrsinites	Cyanococcus	4x	V. arboreum	Batodendron	2x	AB	Yes	Yes	NA	Yes	Yes	NA	Yes	2012	Lyrene & Olmstead	The Use of Inter-Sectional Hybrids in Blueberry Breeding	International Journal of Fruit Science	United States
V. padifolium	Hemimyrtillus	4x	V. arctostaphylos	Hemimyrtillus	4x	NA	Yes	NA	NA	No	No	NA	No	2012	Ehlenfeldt & Ballington	Vaccinium species of section Hemimyrtillus: Their value to cultivated blueberry and approaches to utilization	Botany	United States	Easily accomplished, produced an abundance of seedlings. Plants had intermiedate features but had not grown large enough to flower
V. padifolium	Hemimyrtillus	4x	V. cylindraceum	Hemimyrtillus	2x	NA	Yes	NA	NA	Yes	No	NA	No	2012	Ehlenfeldt & Ballington	Vaccinium species of section Hemimyrtillus: Their value to cultivated blueberry and approaches to utilization	Botany	United States	Produced ample amounts of what appeared to be hybrids but exhibit less vigor, none grown large enough to flower
V. darrowii	Cyanococcus	2x	V. cylindraceum	Hemimyrtillus	2x	AB	Yes	Yes	NA	No	No	4x	Yes	2012	Ehlenfeldt & Ballington	Vaccinium species of section Hemimyrtillus: Their value to cultivated blueberry and approaches to utilization	Botany	United States	Tetraploid offspring was fertile and moderately vigorous, other four hybrids were weak. The tetraploid offpsring (NC3865) was then crossed with V. corymbosum to produce highly fertile eary flowering plants with shiny black fruit. This was also crossed with a (V. corymbosum x darrowii) x darrowii hybrid to produce highly fertile f2 progeny with black-dull-black fruit. It is being evaluated for orn…
V. stamineum	Polycodium	2x	V. cylindraceum	Hemimyrtillus	2x	NA	Yes	NA	NA	No	No	NA	Yes	2012	Ehlenfeldt & Ballington	Vaccinium species of section Hemimyrtillus: Their value to cultivated blueberry and approaches to utilization	Botany	United States	Cross yielded two weak seedlings that did not survive
V. corymbosum	Cyanococcus	4x	V. cylindraceum	Hemimyrtillus	2x	NA	Yes	NA	NA	Yes	No	NA	Yes	2012	Ehlenfeldt & Ballington	Vaccinium species of section Hemimyrtillus: Their value to cultivated blueberry and approaches to utilization	Botany	United States	Weak seedlings that survived for many years but never produced flowers or fruit
V. angustifolium	Cyanococcus	4x	V. padifolium	Hemimyrtillus	4x	NA	Yes	NA	NA	No	No	NA	Yes	2012	Ehlenfeldt & Ballington	Vaccinium species of section Hemimyrtillus: Their value to cultivated blueberry and approaches to utilization	Botany	United States	Results inconclusive, plants appeared like pure V. angustifolium
V. padifolium	Hemimyrtillus	4x	V. corymbosum	Cyanococcus	4x	NA	Yes	NA	NA	No	No	NA	Yes	2012	Ehlenfeldt & Ballington	Vaccinium species of section Hemimyrtillus: Their value to cultivated blueberry and approaches to utilization	Botany	United States	Yielded two successful hybrids. First: foliage with intermediate appearance; second: less vigorous and appears more highbush-like
Hybrid	Cyanococcus	6x	V. smallii	Hemimyrtillus	6x	AB	Yes	NA	NA	No	No	NA	Yes	2012	Ehlenfeldt & Ballington	Vaccinium species of section Hemimyrtillus: Their value to cultivated blueberry and approaches to utilization	Botany	United States	Hybrid is V. ashei x V. constablei x V. corymbosum x. V. darrowii. 35 pollinations generated 33 fruits that had 7 viable seeds. 5 putative hybrids are slow to germinate and are of avreage vigor.
V. bracteatum	Bracteata	2x	V. corymbosum	Cyanococcus	4x	AB	Yes	Yes	NA	Yes	Yes	4x	Yes	2013	Tsuda et al.	Production of Intersectional Hybrids between Colchicine-induced Tetraploid Shashanbo (Vaccinium bracteatum) and Highbush Blueberry ‘Spartan’	Journal of the American Society for Horticultural Science	Japan	V. bracteatum was colchicine doubled and cultivar Spartan was used as a pollen doner. Five hybrid seedlings were grafted onto rootstcok of V. virgatum cultivar Homebell. Internal flesh color is redish.
V. corymbosum	Cyanococcus	4x	V. uliginosum	Vaccinium	6x	C	Yes	Yes	0.0595238	Yes	No	5x	Yes	2014	Shigyou et al.	Evaluation of F1 progenies derived from intersectional crossing of Vaccinium uliginosum L., a wild species native to Japan, and highbush blueberry ‘Bluecrop’ (V. corymbosum L.).	Horticulture Research Japan	Japan	Seeds were easier to obtain with V. uliginosum was used as seed parent. Offspring were all confirmed pentaploid by flow cytometry. Offspring were grafted onto Bluecrop rootstocks.
V. padifolium	Hemimyrtillus	4x	V. corymbosum	Cyanococcus	4x	AB	Yes	Yes	0.008	No	No	4x	Yes	2014	Ehlenfeldt & Polashock	Highly Fertile Intersectional Blueberry Hybrids of Vaccinium padifolium Section Hemimyrtillus and V. corymbosum Section Cyanococcus	Journal of the American Society for Horticultural Science	United States
V. corymbosum	Cyanococcus	4x	V. elliottii	Cyanococcus	2x	AB	Yes	NA	NA	Yes	No	4x	No	2014	Lyrene	The Use of Vaccinium elliottii Chapmn. In Breeding Highbush Blueberry	Rutgers Libraries	United States	Described ploidy in Norden, et al 2020
V. corymbosum	Cyanococcus	4x	V. elliottii	Cyanococcus	2x	AB	Yes	NA	NA	Yes	No	3x	No	2014	Lyrene	The Use of Vaccinium elliottii Chapmn. In Breeding Highbush Blueberry	Rutgers Libraries	United States	Described ploidy in Norden, et al 2020
V. darrowii	Cyanococcus	2x	V. stamineum	Polycodium	2x	AB	Yes	Yes	0.25	No	No	2x	Yes	2016	Lyrene	Phenotype and Fertility of Intersectional Hybrids between Tetraploid Highbush Blueberry and Colchicine-treated Vaccinium stamineum	HortScience	United States
V. darrowii	Cyanococcus	2x	V. stamineum	Polycodium	2x	AB	Yes	No	NA	No	No	2x	Yes	2016	Lyrene	Phenotype and Fertility of Intersectional Hybrids between Tetraploid Highbush Blueberry and Colchicine-treated Vaccinium stamineum	HortScience	United States
V. fuscatum	Cyanococcus	2x	V. stamineum	Polycodium	2x	AB	Yes	NA	0.29	No	No	2x	Yes	2016	Lyrene	Phenotype and Fertility of Intersectional Hybrids between Tetraploid Highbush Blueberry and Colchicine-treated Vaccinium stamineum	HortScience	United States
V. fuscatum	Cyanococcus	2x	V. stamineum	Polycodium	2x	AB	Yes	No	NA	No	No	2x	Yes	2016	Lyrene	Phenotype and Fertility of Intersectional Hybrids between Tetraploid Highbush Blueberry and Colchicine-treated Vaccinium stamineum	HortScience	United States
V. elliottii	Cyanococcus	2x	V. stamineum	Polycodium	2x	AB	Yes	No	NA	No	No	2x	Yes	2016	Lyrene	Phenotype and Fertility of Intersectional Hybrids between Tetraploid Highbush Blueberry and Colchicine-treated Vaccinium stamineum	HortScience	United States	Performed in 1980, unpublished data
V. corymbosum	Cyanococcus	4x	V. stamineum	Polycodium	2x	AB	Yes	NA	0.02	Yes	No	4x	Yes	2016	Lyrene	Phenotype and Fertility of Intersectional Hybrids between Tetraploid Highbush Blueberry and Colchicine-treated Vaccinium stamineum	HortScience	United States
V. corymbosum	Cyanococcus	4x	V. stamineum	Polycodium	2x	AB	Yes	Yes	NA	Yes	Yes	4x	Yes	2016	Lyrene	Phenotype and Fertility of Intersectional Hybrids between Tetraploid Highbush Blueberry and Colchicine-treated Vaccinium stamineum	HortScience	United States	Several hundred hybrid seedlings were produced, hybrids were advanced into BC generations
V. corymbosum	Cyanococcus	4x	V. boninense	Bracteata	2x	C	Yes	NA	NA	Yes	No	NA	Yes	2017	Miyashita	Genetic classification in Vaccinium including blueberries and Japanese wild species, and application of their interspecific hybrids for breeding	Bulletin of Tokyo Metropolitan Agriculture and Forestry Research Center	Japan	One hybrid was obtained only when V. boninense was used as the seed parent.
V. corymbosum	Cyanococcus	4x	V. wrightii	Eococcus	2x	C	No	NA	NA	Yes	No	NA	Yes	2017	Miyashita	Genetic classification in Vaccinium including blueberries and Japanese wild species, and application of their interspecific hybrids for breeding	Bulletin of Tokyo Metropolitan Agriculture and Forestry Research Center	Japan
V. corymbosum	Cyanococcus	4x	V. bracteatum	Bracteata	2x	C	No	NA	NA	Yes	No	NA	Yes	2017	Miyashita	Genetic classification in Vaccinium including blueberries and Japanese wild species, and application of their interspecific hybrids for breeding	Bulletin of Tokyo Metropolitan Agriculture and Forestry Research Center	Japan
V. corymbosum	Cyanococcus	4x	V. oldhamii	Ciliata	2x	C	No	NA	NA	Yes	No	NA	Yes	2017	Miyashita	Genetic classification in Vaccinium including blueberries and Japanese wild species, and application of their interspecific hybrids for breeding	Bulletin of Tokyo Metropolitan Agriculture and Forestry Research Center	Japan	One offspring obtained but confirmed to not be a hybrid.
V. corymbosum	Cyanococcus	4x	V. darrowii	Cyanococcus	2x	C	No	NA	NA	Yes	No	NA	No	2017	Miyashita	Genetic classification in Vaccinium including blueberries and Japanese wild species, and application of their interspecific hybrids for breeding	Bulletin of Tokyo Metropolitan Agriculture and Forestry Research Center	Japan
V. corymbosum	Cyanococcus	4x	Hybrid	Cyanococcus	2x	C	Yes	Yes	0.006	Yes	No	4x	No	2017	Miyashita	Genetic classification in Vaccinium including blueberries and Japanese wild species, and application of their interspecific hybrids for breeding	Bulletin of Tokyo Metropolitan Agriculture and Forestry Research Center	Japan	Hybrid is V. darrowii x V. elliottii, offspring achieved only when the hybrid was used as seed parent.
V. virgatum	Cyanococcus	6x	V. boninense	Bracteata	2x	C	No	NA	NA	Yes	No	NA	Yes	2017	Miyashita	Genetic classification in Vaccinium including blueberries and Japanese wild species, and application of their interspecific hybrids for breeding	Bulletin of Tokyo Metropolitan Agriculture and Forestry Research Center	Japan
V. virgatum	Cyanococcus	6x	V. wrightii	Eococcus	2x	C	No	NA	NA	Yes	No	NA	Yes	2017	Miyashita	Genetic classification in Vaccinium including blueberries and Japanese wild species, and application of their interspecific hybrids for breeding	Bulletin of Tokyo Metropolitan Agriculture and Forestry Research Center	Japan
V. virgatum	Cyanococcus	6x	V. bracteatum	Bracteata	2x	C	No	NA	NA	Yes	No	NA	Yes	2017	Miyashita	Genetic classification in Vaccinium including blueberries and Japanese wild species, and application of their interspecific hybrids for breeding	Bulletin of Tokyo Metropolitan Agriculture and Forestry Research Center	Japan
V. virgatum	Cyanococcus	6x	V. oldhamii	Ciliata	2x	C	No	NA	NA	Yes	No	NA	Yes	2017	Miyashita	Genetic classification in Vaccinium including blueberries and Japanese wild species, and application of their interspecific hybrids for breeding	Bulletin of Tokyo Metropolitan Agriculture and Forestry Research Center	Japan
V. virgatum	Cyanococcus	6x	V. darrowii	Cyanococcus	2x	C	No	NA	NA	Yes	No	NA	No	2017	Miyashita	Genetic classification in Vaccinium including blueberries and Japanese wild species, and application of their interspecific hybrids for breeding	Bulletin of Tokyo Metropolitan Agriculture and Forestry Research Center	Japan
V. virgatum	Cyanococcus	6x	Hybrid	Cyanococcus	2x	C	No	NA	NA	Yes	No	NA	No	2017	Miyashita	Genetic classification in Vaccinium including blueberries and Japanese wild species, and application of their interspecific hybrids for breeding	Bulletin of Tokyo Metropolitan Agriculture and Forestry Research Center	Japan	Hybrid is V. darrowii x V. elliottii
V. boninense	Bracteata	2x	V. wrightii	Eococcus	2x	C	Yes	NA	1.0349	No	No	2x	Yes	2017	Miyashita	Genetic classification in Vaccinium including blueberries and Japanese wild species, and application of their interspecific hybrids for breeding	Bulletin of Tokyo Metropolitan Agriculture and Forestry Research Center	Japan
V. boninense	Bracteata	2x	V. bracteatum	Bracteata	2x	C	Yes	NA	0.733913	No	No	2x	No	2017	Miyashita	Genetic classification in Vaccinium including blueberries and Japanese wild species, and application of their interspecific hybrids for breeding	Bulletin of Tokyo Metropolitan Agriculture and Forestry Research Center	Japan
V. boninense	Bracteata	2x	V. oldhamii	Ciliata	2x	C	No	NA	NA	No	No	NA	Yes	2017	Miyashita	Genetic classification in Vaccinium including blueberries and Japanese wild species, and application of their interspecific hybrids for breeding	Bulletin of Tokyo Metropolitan Agriculture and Forestry Research Center	Japan
V. boninense	Bracteata	2x	V. darrowii	Cyanococcus	2x	C	No	NA	NA	No	No	NA	Yes	2017	Miyashita	Genetic classification in Vaccinium including blueberries and Japanese wild species, and application of their interspecific hybrids for breeding	Bulletin of Tokyo Metropolitan Agriculture and Forestry Research Center	Japan
V. boninense	Bracteata	2x	Hybrid	Cyanococcus	2x	C	Yes	Yes	0.0763529	No	No	2x	Yes	2017	Miyashita	Genetic classification in Vaccinium including blueberries and Japanese wild species, and application of their interspecific hybrids for breeding	Bulletin of Tokyo Metropolitan Agriculture and Forestry Research Center	Japan	Hybrid is V. darrowii x V. elliottii, offspring achieved only when the hybrid was used as seed parent. F1s have "light purple flesh and small fruit size, similar to the seed parent TO-303, and the harvest time is the same as that of the parents. (Table 3-14, Plate 3-4). In addition, the flowers of both hybrids, like the pollen parent V. boninense, had the property of blooming for a long period of…
V. wrightii	Eococcus	2x	V. bracteatum	Bracteata	2x	C	No	NA	NA	No	No	NA	Yes	2017	Miyashita	Genetic classification in Vaccinium including blueberries and Japanese wild species, and application of their interspecific hybrids for breeding	Bulletin of Tokyo Metropolitan Agriculture and Forestry Research Center	Japan
V. wrightii	Eococcus	2x	V. oldhamii	Ciliata	2x	C	No	NA	NA	No	No	NA	Yes	2017	Miyashita	Genetic classification in Vaccinium including blueberries and Japanese wild species, and application of their interspecific hybrids for breeding	Bulletin of Tokyo Metropolitan Agriculture and Forestry Research Center	Japan
V. wrightii	Eococcus	2x	V. darrowii	Cyanococcus	2x	C	No	NA	NA	No	No	NA	Yes	2017	Miyashita	Genetic classification in Vaccinium including blueberries and Japanese wild species, and application of their interspecific hybrids for breeding	Bulletin of Tokyo Metropolitan Agriculture and Forestry Research Center	Japan
V. wrightii	Eococcus	2x	Hybrid	Cyanococcus	2x	C	Yes	NA	0.0394961	No	No	2x	Yes	2017	Miyashita	Genetic classification in Vaccinium including blueberries and Japanese wild species, and application of their interspecific hybrids for breeding	Bulletin of Tokyo Metropolitan Agriculture and Forestry Research Center	Japan	Hybrid is V. darrowii x V. elliottii, offspring achieved only when the hybrid was used as seed parent.
V. bracteatum	Bracteata	2x	V. oldhamii	Ciliata	2x	C	No	NA	NA	No	No	NA	Yes	2017	Miyashita	Genetic classification in Vaccinium including blueberries and Japanese wild species, and application of their interspecific hybrids for breeding	Bulletin of Tokyo Metropolitan Agriculture and Forestry Research Center	Japan
V. bracteatum	Bracteata	2x	V. darrowii	Cyanococcus	2x	C	No	NA	NA	No	No	NA	Yes	2017	Miyashita	Genetic classification in Vaccinium including blueberries and Japanese wild species, and application of their interspecific hybrids for breeding	Bulletin of Tokyo Metropolitan Agriculture and Forestry Research Center	Japan
V. bracteatum	Bracteata	2x	Hybrid	Cyanococcus	2x	C	No	NA	NA	No	No	NA	Yes	2017	Miyashita	Genetic classification in Vaccinium including blueberries and Japanese wild species, and application of their interspecific hybrids for breeding	Bulletin of Tokyo Metropolitan Agriculture and Forestry Research Center	Japan	Hybrid is V. darrowii x V. elliottii
V. oldhamii	Ciliata	2x	V. darrowii	Cyanococcus	2x	C	No	NA	NA	No	No	NA	Yes	2017	Miyashita	Genetic classification in Vaccinium including blueberries and Japanese wild species, and application of their interspecific hybrids for breeding	Bulletin of Tokyo Metropolitan Agriculture and Forestry Research Center	Japan
V. oldhamii	Ciliata	2x	Hybrid	Cyanococcus	2x	C	Yes	No	0.0615062	No	No	2x	Yes	2017	Miyashita	Genetic classification in Vaccinium including blueberries and Japanese wild species, and application of their interspecific hybrids for breeding	Bulletin of Tokyo Metropolitan Agriculture and Forestry Research Center	Japan	Hybrid is V. darrowii x V. elliottii, offspring achieved only when the hybrid was used as seed parent.
V. meridionale	Pyxothamnus	4x	V. boreale	Cyanococcus	2x	AB	Yes	Yes	NA	Yes	No	3x	Yes	2017	Ehlenfeldt & Ballington	Prolific triploid production in intersectional crosses of 4x Vaccinium corymbodendron Dunal (section Pyxothamnus) by 2x section Cyanococcus species	Euphytica	United States	All hybrids triploid, was called V. corymbodendron in the paper, but was corrected in a later publication to be V. meridionale. All hybrids were minimally fertile
V. meridionale	Pyxothamnus	4x	V. corymbosum	Cyanococcus	2x	AB	Yes	Yes	NA	Yes	No	3x	Yes	2017	Ehlenfeldt & Ballington	Prolific triploid production in intersectional crosses of 4x Vaccinium corymbodendron Dunal (section Pyxothamnus) by 2x section Cyanococcus species	Euphytica	United States	All hybrids triploid, was called V. corymbodendron in the paper, but was corrected in a later publication to be V. meridionale. All hybrids were minimally fertile
V. meridionale	Pyxothamnus	4x	V. elliottii	Cyanococcus	2x	AB	Yes	Yes	NA	Yes	No	3x	Yes	2017	Ehlenfeldt & Ballington	Prolific triploid production in intersectional crosses of 4x Vaccinium corymbodendron Dunal (section Pyxothamnus) by 2x section Cyanococcus species	Euphytica	United States	All hybrids triploid, was called V. corymbodendron in the paper, but was corrected in a later publication to be V. meridionale. All hybrids were minimally fertile
V. meridionale	Pyxothamnus	4x	V. tenellum	Cyanococcus	2x	AB	Yes	Yes	NA	Yes	No	3x	Yes	2017	Ehlenfeldt & Ballington	Prolific triploid production in intersectional crosses of 4x Vaccinium corymbodendron Dunal (section Pyxothamnus) by 2x section Cyanococcus species	Euphytica	United States	All hybrids triploid, was called V. corymbodendron in the paper, but was corrected in a later publication to be V. meridionale. All hybrids were minimally fertile
V. meridionale	Pyxothamnus	4x	V. darrowii	Cyanococcus	2x	AB	Yes	Yes	NA	Yes	No	3x	Yes	2017	Ehlenfeldt & Ballington	Prolific triploid production in intersectional crosses of 4x Vaccinium corymbodendron Dunal (section Pyxothamnus) by 2x section Cyanococcus species	Euphytica	United States	All hybrids triploid, was called V. corymbodendron in the paper, but was corrected in a later publication to be V. meridionale. All hybrids were minimally fertile
V. meridionale	Pyxothamnus	4x	V. padifolium	Hemimyrtillus	4x	AB	Yes	Yes	NA	No	No	3x	Yes	2017	Ehlenfeldt & Ballington	Prolific triploid production in intersectional crosses of 4x Vaccinium corymbodendron Dunal (section Pyxothamnus) by 2x section Cyanococcus species	Euphytica	United States	All hybrids triploid, was called V. corymbodendron in the paper, but was corrected in a later publication to be V. meridionale. All hybrids were minimally fertile
V. meridionale	Pyxothamnus	4x	V. myrtillus	Myrtillus	2x	AB	Yes	Yes	NA	Yes	No	3x	Yes	2017	Ehlenfeldt & Ballington	Prolific triploid production in intersectional crosses of 4x Vaccinium corymbodendron Dunal (section Pyxothamnus) by 2x section Cyanococcus species	Euphytica	United States	All hybrids triploid, was called V. corymbodendron in the paper, but was corrected in a later publication to be V. meridionale. All hybrids were minimally fertile
V. meridionale	Pyxothamnus	4x	V. vitis-idaea	Vitis-idaea	2x	AB	Yes	Yes	NA	Yes	No	4x	Yes	2017	Ehlenfeldt & Ballington	Prolific triploid production in intersectional crosses of 4x Vaccinium corymbodendron Dunal (section Pyxothamnus) by 2x section Cyanococcus species	Euphytica	United States	Unexpected high fertility with intermediate morphology, grew selfed fruit. Was called V. corymbodendron in the paper, but was corrected in a later publication to be V. meridionale
V. boreale	Cyanococcus	2x	V. darrowii	Cyanococcus	2x	NA	Yes	Yes	NA	No	No	2x	No	2017	Ehlenfeldt & Ballington	Prolific triploid production in intersectional crosses of 4x Vaccinium corymbodendron Dunal (section Pyxothamnus) by 2x section Cyanococcus species	Euphytica	United States	AKA US 973
V. elliottii	Cyanococcus	2x	V. darrowii	Cyanococcus	2x	NA	Yes	Yes	NA	No	No	2x	No	2017	Ehlenfeldt & Ballington	Prolific triploid production in intersectional crosses of 4x Vaccinium corymbodendron Dunal (section Pyxothamnus) by 2x section Cyanococcus species	Euphytica	United States	AKA US 388
V. corymbosum	Cyanococcus	4x	V. darrowii	Cyanococcus	2x	C	Yes	NA	0.0882353	Yes	No	4x	No	2018	Miyashita et al.	Hybridization of highbush blueberry (Vaccinium corymbosum) in section Cyanococcus with two Vaccinium section Bracteata species native to subtropical Asia	Scientia Horticulturae	Japan
V. darrowii	Cyanococcus	2x	V. virgatum	Cyanococcus	6x	AB	Yes	NA	0.0571429	Yes	No	4x	No	2018	Miyashita et al.	Hybridization of highbush blueberry (Vaccinium corymbosum) in section Cyanococcus with two Vaccinium section Bracteata species native to subtropical Asia	Scientia Horticulturae	Japan
V. darrowii	Cyanococcus	2x	V. virgatum	Cyanococcus	6x	AB	Yes	NA	0.0571429	Yes	No	5x	No	2018	Miyashita et al.	Hybridization of highbush blueberry (Vaccinium corymbosum) in section Cyanococcus with two Vaccinium section Bracteata species native to subtropical Asia	Scientia Horticulturae	Japan
V. darrowii	Cyanococcus	2x	V. boninense	Bracteata	2x	AB	Yes	NA	0.0512821	No	No	NA	Yes	2018	Miyashita et al.	Hybridization of highbush blueberry (Vaccinium corymbosum) in section Cyanococcus with two Vaccinium section Bracteata species native to subtropical Asia	Scientia Horticulturae	Japan
V. darrowii	Cyanococcus	2x	V. wrightii	Eococcus	2x	AB	Yes	NA	0.135135	No	No	NA	Yes	2018	Miyashita et al.	Hybridization of highbush blueberry (Vaccinium corymbosum) in section Cyanococcus with two Vaccinium section Bracteata species native to subtropical Asia	Scientia Horticulturae	Japan
V. darrowii	Cyanococcus	2x	Hybrid	Cyanococcus	2x	C	Yes	NA	0.859649	No	No	2x	No	2018	Miyashita et al.	Hybridization of highbush blueberry (Vaccinium corymbosum) in section Cyanococcus with two Vaccinium section Bracteata species native to subtropical Asia	Scientia Horticulturae	Japan	Hybrid was V. darrowii x V. elliottii
Hybrid	Cyanococcus	2x	V. corymbosum	Cyanococcus	4x	AB	Yes	NA	0.04	Yes	No	4x	No	2018	Miyashita et al.	Hybridization of highbush blueberry (Vaccinium corymbosum) in section Cyanococcus with two Vaccinium section Bracteata species native to subtropical Asia	Scientia Horticulturae	Japan	Hybrid was V. darrowii x V. elliottii
Hybrid	Cyanococcus	2x	V. virgatum	Cyanococcus	6x	AB	Yes	NA	0.037037	Yes	No	5x	No	2018	Miyashita et al.	Hybridization of highbush blueberry (Vaccinium corymbosum) in section Cyanococcus with two Vaccinium section Bracteata species native to subtropical Asia	Scientia Horticulturae	Japan	Hybrid was V. darrowii x V. elliottii
Hybrid	Cyanococcus	2x	V. boninense	Bracteata	2x	AB	Yes	NA	0.153846	No	No	NA	Yes	2018	Miyashita et al.	Hybridization of highbush blueberry (Vaccinium corymbosum) in section Cyanococcus with two Vaccinium section Bracteata species native to subtropical Asia	Scientia Horticulturae	Japan	Hybrid was V. darrowii x V. elliottii
Hybrid	Cyanococcus	2x	V. wrightii	Eococcus	2x	AB	Yes	NA	0.291667	No	No	2x	Yes	2018	Miyashita et al.	Hybridization of highbush blueberry (Vaccinium corymbosum) in section Cyanococcus with two Vaccinium section Bracteata species native to subtropical Asia	Scientia Horticulturae	Japan	Hybrid was V. darrowii x V. elliottii
V. boninense	Bracteata	2x	V. corymbosum	Cyanococcus	4x	C	Yes	NA	0.03125	Yes	No	NA	Yes	2018	Miyashita et al.	Hybridization of highbush blueberry (Vaccinium corymbosum) in section Cyanococcus with two Vaccinium section Bracteata species native to subtropical Asia	Scientia Horticulturae	Japan
V. boninense	Bracteata	2x	V. virgatum	Cyanococcus	6x	C	No	NA	NA	Yes	No	NA	Yes	2018	Miyashita et al.	Hybridization of highbush blueberry (Vaccinium corymbosum) in section Cyanococcus with two Vaccinium section Bracteata species native to subtropical Asia	Scientia Horticulturae	Japan
V. corymbosum	Cyanococcus	4x	V. boninense	Bracteata	2x	C	No	NA	NA	Yes	Yes	NA	Yes	2018	Miyashita et al.	Hybridization of highbush blueberry (Vaccinium corymbosum) in section Cyanococcus with two Vaccinium section Bracteata species native to subtropical Asia	Scientia Horticulturae	Japan
V. corymbosum	Cyanococcus	4x	Hybrid	Bracteata	2x	C	Yes	NA	0.00765697	Yes	Yes	4x	Yes	2018	Miyashita et al.	Hybridization of highbush blueberry (Vaccinium corymbosum) in section Cyanococcus with two Vaccinium section Bracteata species native to subtropical Asia	Scientia Horticulturae	Japan	Hybrid was colchicine doubled V. boninense x V. wrightii obtained by Miyashita 2017
V. corymbosum	Cyanococcus	4x	Hybrid	NA	2x	C	Yes	NA	0.00757576	Yes	No	4x	Yes	2018	Miyashita et al.	Hybridization of highbush blueberry (Vaccinium corymbosum) in section Cyanococcus with two Vaccinium section Bracteata species native to subtropical Asia	Scientia Horticulturae	Japan	Hybrid was a V. darrowii x V. elliotii individual x V. boninense obtained by Miyashita 2017
V. ovatum	Pyxothamnus	2x	V. floribundum	Pyxothamnus	2x	NA	Yes	NA	NA	No	No	NA	No	2018	NA	NA	USDA	United States	PI 689385 (dwarf black fruited), PI 689386 (full size black fruited), PI 689387 (blue fruit)
V. elliottii	Cyanococcus	2x	V. corymbosum	Cyanococcus	4x	C	Yes	No	0.00418507	Yes	No	3x	No	2020	Norden et al.	Ploidy, Fertility, and Phenotypes of F1 Hybrids between Tetraploid Highbush Blueberry Cultivars and Diploid Vaccinium elliottii	HortScience	United States
V. elliottii	Cyanococcus	2x	V. corymbosum	Cyanococcus	4x	C	Yes	Yes	0.000697512	Yes	No	4x	No	2020	Norden et al.	Ploidy, Fertility, and Phenotypes of F1 Hybrids between Tetraploid Highbush Blueberry Cultivars and Diploid Vaccinium elliottii	HortScience	United States
V. uliginosum	Vaccinium	4x	Hybrid	Cyanococcus	4x	AB	Yes	NA	0.376147	No	No	4x	Yes	2021	Erst et al.	Applying Biotechnology in the Propagation and Further Selection of Vaccinium uliginosum × (V. corymbosum × V. angustifolium) Hybrids	Plants	Russia	Hybrid was V. corymbosum x V. angustifolium
V. corymbosum	Cyanococcus	4x	V. stamineum	Polycodium	2x	C	Yes	Yes	0.140617	Yes	Yes	4x	Yes	2021	Lyrene	Breeding Cultivars from Blueberry × Deerberry Hybrids: Progress and Prospects	HortScience	United States	V. stamineum was colchicine doubled.
V. fuscatum	Cyanococcus	2x	V. stamineum	Polycodium	2x	AB	Yes	NA	NA	A	No	NA	Yes	2021	Lyrene	Breeding Cultivars from Blueberry × Deerberry Hybrids: Progress and Prospects	HortScience	United States	Numerous seedlings, offpsring weak
V. elliottii	Cyanococcus	2x	V. stamineum	Polycodium	2x	AB	Yes	NA	NA	No	No	NA	Yes	2021	Lyrene	Breeding Cultivars from Blueberry × Deerberry Hybrids: Progress and Prospects	HortScience	United States	Numerous seedlings, offpsring weak
V. darrowii	Cyanococcus	2x	V. stamineum	Polycodium	2x	AB	Yes	NA	NA	No	No	NA	Yes	2021	Lyrene	Breeding Cultivars from Blueberry × Deerberry Hybrids: Progress and Prospects	HortScience	United States	Numerous seedlings, offpsring weak
V. corymbosum	Cyanococcus	4x	V. stamineum	Polycodium	2x	AB	Yes	NA	NA	Yes	No	NA	Yes	2021	Lyrene	Breeding Cultivars from Blueberry × Deerberry Hybrids: Progress and Prospects	HortScience	United States
V. stamineum	Polycodium	2x	V. arboreum	Batodendron	2x	AB	Yes	NA	NA	No	No	NA	Yes	2021	Lyrene	Breeding Cultivars from Blueberry × Deerberry Hybrids: Progress and Prospects	HortScience	United States
V. corymbosum	Cyanococcus	4x	V. myrtillus	Myrtillus	2x	AB	Yes	NA	0.164384	Yes	Yes	4x	Yes	2021	Podwyszynska et al.	Chromosome Doubling in Genetically Diverse Bilberry (Vaccinium myrtillus L.) Accessions and Evaluation of Tetraploids in Terms of Phenotype and Ability to Cross with Highbush Blueberry (V. corymbosum L.)	Agronomy	Poland	Myrtillus was colchicine doubled to be a tetraploid. HB blueberry cultivars used were Bluecrop, Northland, and Liberty. Liberty was the most successful maternal parent.
V. corymbosum	Cyanococcus	4x	V. meridionale	Pyxothamnus	4x	AB	Yes	Yes	1.26866	No	No	4x	Yes	2021	Ehlenfeldt & Luteyn	Fertile Intersectional F1 Hybrids of 4x Vaccinium meridionale (Section Pyxothamnus) and Highbush Blueberry, V. corymbosum (Section Cyanococcus)	HortScience	United States	Hybrids were intermediate, used a variety of cultivars both NHB and SHB for seed parents.
V. meridionale	Pyxothamnus	4x	V. vitis-idaea	Vitis-idaea	2x	C	Yes	Yes	NA	Yes	No	3x	Yes	2022	Ehlenfeldt et al.	Fertile Intersectional Hybrids of 4x Andean Blueberry (Vaccinium meridionale) and 2x Lingonberry (V. vitis-idaea)	HortScience	United States	Offspring were both triploid and tetraploid, authors suggest that V. meridionale can be used for conventional breeding without difficulty
V. meridionale	Pyxothamnus	4x	V. vitis-idaea	Vitis-idaea	2x	C	Yes	Yes	NA	Yes	No	4x	Yes	2022	Ehlenfeldt et al.	Fertile Intersectional Hybrids of 4x Andean Blueberry (Vaccinium meridionale) and 2x Lingonberry (V. vitis-idaea)	HortScience	United States	Offspring were both triploid and tetraploid, authors suggest that V. meridionale can be used for conventional breeding without difficulty
V. fuscatum	Cyanococcus	2x	V. crassifolium	Herpothamnus	2x	NA	Yes	NA	NA	No	No	2x	Yes	2022	Redpath et al.	Nuclear DNA contents and ploidy levels of North American Vaccinium species and interspecific hybrids	Scientia Horticulturae	United States
V. tenellum	Cyanococcus	2x	V. elliottii	Cyanococcus	2x	NA	Yes	NA	NA	No	No	2x	No	2022	Redpath et al.	Nuclear DNA contents and ploidy levels of North American Vaccinium species and interspecific hybrids	Scientia Horticulturae	United States
V. elliottii	Cyanococcus	2x	V. fuscatum	Cyanococcus	2x	NA	Yes	NA	NA	No	No	2x	No	2022	Redpath et al.	Nuclear DNA contents and ploidy levels of North American Vaccinium species and interspecific hybrids	Scientia Horticulturae	United States
V. myrtilloides	Cyanococcus	2x	V. elliottii	Cyanococcus	2x	NA	Yes	NA	NA	No	No	2x	No	2022	Redpath et al.	Nuclear DNA contents and ploidy levels of North American Vaccinium species and interspecific hybrids	Scientia Horticulturae	United States
V. corymbosum	Cyanococcus	4x	Hybrid	NA	4x	AB	Yes	Yes	1.27778	No	No	4x	Yes	2023	Ehlenfeldt et al.	Asymmetric Reciprocal Crossing Behavior of an Andean Blueberry (V. meridionale) × Lingonberry (V. vitis-idaea) Hybrid	Plants	United States	Hybrid was V. meriondale x V. vitis-idaea, medium vigor, susceptible to powdery mildew, slow growing but one offspring (US 2537) was notably vigorous and fertile
Hybrid	NA	4x	V. corymbosum	Cyanococcus	4x	AB	Yes	NA	0.0666667	No	No	5x	Yes	2023	Ehlenfeldt et al.	Asymmetric Reciprocal Crossing Behavior of an Andean Blueberry (V. meridionale) × Lingonberry (V. vitis-idaea) Hybrid	Plants	United States	Hybrid was V. meriondale x V. vitis-idaea
Hybrid	NA	4x	V. corymbosum	Cyanococcus	4x	AB	Yes	Yes	0.062201	No	No	6x	Yes	2023	Ehlenfeldt et al.	Asymmetric Reciprocal Crossing Behavior of an Andean Blueberry (V. meridionale) × Lingonberry (V. vitis-idaea) Hybrid	Plants	United States	Hybrid was V. meriondale x V. vitis-idaea
Hybrid	NA	4x	V. padifolium	Hemimyrtillus	4x	AB	Yes	NA	0.025	No	No	6x	Yes	2023	Ehlenfeldt et al.	Asymmetric Reciprocal Crossing Behavior of an Andean Blueberry (V. meridionale) × Lingonberry (V. vitis-idaea) Hybrid	Plants	United States	Hybrid was V. meriondale x V. vitis-idaea
Hybrid	NA	4x	V. virgatum	Cyanococcus	6x	AB	Yes	NA	0.027027	Yes	No	7x	Yes	2023	Ehlenfeldt et al.	Asymmetric Reciprocal Crossing Behavior of an Andean Blueberry (V. meridionale) × Lingonberry (V. vitis-idaea) Hybrid	Plants	United States	Hybrid was V. meriondale x V. vitis-idaea
V. virgatum	Cyanococcus	6x	Hybrid	NA	4x	AB	Yes	NA	0.0224719	Yes	No	5x	Yes	2023	Ehlenfeldt et al.	Asymmetric Reciprocal Crossing Behavior of an Andean Blueberry (V. meridionale) × Lingonberry (V. vitis-idaea) Hybrid	Plants	United States	Hybrid was V. meriondale x V. vitis-idaea, offspring vigorous
V. meridionale	Pyxothamnus	4x	V. macrocarpon	Oxycoccus	2x	C	Yes	Yes	NA	Yes	Yes	4x	Yes	2023	Ehlenfeldt et al.	Fertile Intersectional F1 Hybrids of 4x Andean Blueberry (Vaccinium meridionale) and 4x American Cranberry (Vaccinium macrocarpon)	HortScience	United States	Authors suggest that these hybrids may be used in conventional cranberry breeding without significant difficulty.
V. corymbosum var. caeserience	Cyanococcus	2x	V. darrowii	Cyanococcus	2x	C	Yes	NA	NA	No	No	2x	No	2023	Herniter, et al.	Trait Mapping of Phenolic Acids in an Interspecific (Vaccinium corymbosum var. caesariense × V. darrowii) Diploid Blueberry Population	Plants	United States	The hybrid population was used for phenolic acid trait mapping
V. vitis-idaea	Vitis-idaea	2x	V. fuscatum	Cyanococcus	2x	C	Yes	Yes	0.0207612	No	No	3x	Yes	2023	Ehlenfeldt et al.	Triploid Hybrids of 2x Lingonberry (Vaccinium vitis-idaea) by 2x Black Highbush Blueberry (V. fuscatum) and 2x Elliott’s Blueberry (V. elliottii) as Evidence of a Genome Balance Requirement for Hybridization Success	Horticulturae	United States	Triploid offspring were pollinated with 6x V. virgatum and prodced progeny.
V. vitis-idaea	Vitis-idaea	2x	V. fuscatum	Cyanococcus	2x	C	Yes	Yes	0.0207612	No	No	4x	Yes	2023	Ehlenfeldt et al.	Triploid Hybrids of 2x Lingonberry (Vaccinium vitis-idaea) by 2x Black Highbush Blueberry (V. fuscatum) and 2x Elliott’s Blueberry (V. elliottii) as Evidence of a Genome Balance Requirement for Hybridization Success	Horticulturae	United States
V. vitis-idaea	Vitis-idaea	2x	V. elliottii	Cyanococcus	2x	C	Yes	No	0.0526316	No	No	3x	Yes	2023	Ehlenfeldt et al.	Triploid Hybrids of 2x Lingonberry (Vaccinium vitis-idaea) by 2x Black Highbush Blueberry (V. fuscatum) and 2x Elliott’s Blueberry (V. elliottii) as Evidence of a Genome Balance Requirement for Hybridization Success	Horticulturae	United States

## Sheet: All Crosses (Names Revised)
SpeciesA	SectA	PloidyA	SpeciesB	SectB	PloidyB	Direction	Progeny Obtained?	Progeny Fertile?	seedlings/flower	Interploidy	Colchicine	PloidyOffspring	Intersectional?	Year	Author	Title	Journal	Country	Notes
V. angustifolium	Cyanococcus	4x	V. myrtilloides	Cyanococcus	2x	NA	Yes	NA	NA	Yes	No	NA	No	1937	Coville	Improving the Wild Blueberry	Yearbook of Agriculture	United States	Crosses were performed in 1909-1910, any fruit that were obtained had seeds that produced weak and uproductive offspring (likely triploid?)
V. corymbosum	Cyanococcus	4x	V. fuscatum	Cyanococcus	2x	NA	Yes	NA	NA	Yes	No	NA	No	1937	Coville	Improving the Wild Blueberry	Yearbook of Agriculture	United States	Crosses were performed in 1909-1910, any fruit that were obtained had seeds that produced weak and uproductive offspring (likely triploid?)
V. corymbosum	Cyanococcus	4x	V. pallidum	Cyanococcus	2x	NA	Yes	NA	NA	Yes	No	NA	No	1937	Coville	Improving the Wild Blueberry	Yearbook of Agriculture	United States	Crosses were performed in 1909-1910, any fruit that were obtained had seeds that produced weak and uproductive offspring (likely triploid?)
V. corymbosum	Cyanococcus	4x	V. angustifolium	Cyanococcus	4x	NA	Yes	NA	NA	No	No	NA	No	1937	Coville	Improving the Wild Blueberry	Yearbook of Agriculture	United States
V. corymbosum	Cyanococcus	4x	V. myrsinites	Cyanococcus	4x	NA	Yes	NA	NA	No	No	NA	No	1937	Coville	Improving the Wild Blueberry	Yearbook of Agriculture	United States
V. corymbosum	Cyanococcus	4x	V. hirsutum	Cyanococcus	4x	NA	Yes	NA	NA	No	No	NA	No	1937	Coville	Improving the Wild Blueberry	Yearbook of Agriculture	United States
V. corymbosum	Cyanococcus	4x	V. angustifolium	Cyanococcus	4x	NA	Yes	Yes	NA	No	No	NA	No	1937	Coville	Improving the Wild Blueberry	Yearbook of Agriculture	United States	Performed in 1913, Brooks (V. corymbosum) and Russel (V. angustifolium) were the two parents used for these initial crosses that started blueberry domestication
V. vitis-idaea	Vitis-idaea	2x	V. macrocarpon	Oxycoccus	2x	NA	Yes	NA	NA	No	No	NA	Yes	1944	Schultz	Some Cytotaxonomic and Germination Studies in the Genus Vaccinium	Washington State University	United States
V. ovatum	Pyxothamnus	2x	V. macrocarpon	Oxycoccus	2x	NA	Yes	NA	NA	No	No	NA	Yes	1944	Schultz	Some Cytotaxonomic and Germination Studies in the Genus Vaccinium	Washington State University	United States
V. ovatum	Pyxothamnus	2x	V. vitis-idaea	Vitis-idaea	2x	NA	Yes	NA	NA	No	No	NA	Yes	1944	Schultz	Some Cytotaxonomic and Germination Studies in the Genus Vaccinium	Washington State University	United States
V. ovatum	Pyxothamnus	2x	V. myrtilloides	Cyanococcus	2x	NA	Yes	NA	NA	No	No	NA	Yes	1944	Schultz	Some Cytotaxonomic and Germination Studies in the Genus Vaccinium	Washington State University	United States
V. ovatum	Pyxothamnus	2x	V. parvifolium	Myrtillus	2x	NA	Yes	NA	NA	No	No	NA	Yes	1944	Schultz	Some Cytotaxonomic and Germination Studies in the Genus Vaccinium	Washington State University	United States
V. corymbosum	Cyanococcus	4x	V. uliginosum	Vaccinium	NA	NA	Yes	NA	NA	Yes	No	NA	Yes	1944	Schultz	Some Cytotaxonomic and Germination Studies in the Genus Vaccinium	Washington State University	United States
V. tenellum	Cyanococcus	2x	V. darrowii	Cyanococcus	2x	NA	Yes	NA	NA	No	No	NA	No	1945	Darrow & Camp	Vaccinium Hybrids and the Development of New Horticultural Material	Bulletin of the Torrey Botanical Club	United States	Considered a successful interspecific hybrid
V. pallidum	Cyanococcus	2x	V. myrtilloides	Cyanococcus	2x	NA	Yes	NA	NA	No	No	NA	No	1945	Darrow & Camp	Vaccinium Hybrids and the Development of New Horticultural Material	Bulletin of the Torrey Botanical Club	United States	Considered a successful interspecific hybrid
V. pallidum	Cyanococcus	2x	V. fuscatum	Cyanococcus	2x	NA	Yes	NA	NA	No	No	NA	No	1945	Darrow & Camp	Vaccinium Hybrids and the Development of New Horticultural Material	Bulletin of the Torrey Botanical Club	United States	Considered a successful interspecific hybrid
V. corymbosum	Cyanococcus	4x	V. virgatum	Cyanococcus	4x	NA	Yes	NA	NA	No	No	NA	No	1945	Darrow & Camp	Vaccinium Hybrids and the Development of New Horticultural Material	Bulletin of the Torrey Botanical Club	United States	Considered a successful interspecific hybrid
V. formosum	Cyanococcus	4x	V. simulatum	Cyanococcus	4x	NA	Yes	NA	NA	No	No	NA	No	1945	Darrow & Camp	Vaccinium Hybrids and the Development of New Horticultural Material	Bulletin of the Torrey Botanical Club	United States	Considered a successful interspecific hybrid
V. formosum	Cyanococcus	4x	V. altomontanum	Cyanococcus	4x	NA	Yes	NA	NA	No	No	NA	No	1945	Darrow & Camp	Vaccinium Hybrids and the Development of New Horticultural Material	Bulletin of the Torrey Botanical Club	United States	Considered a successful interspecific hybrid
V. formosum	Cyanococcus	4x	V. myrsinites	Cyanococcus	4x	NA	Yes	NA	NA	No	No	NA	No	1945	Darrow & Camp	Vaccinium Hybrids and the Development of New Horticultural Material	Bulletin of the Torrey Botanical Club	United States	Considered a successful interspecific hybrid
V. formosum	Cyanococcus	4x	V. virgatum	Cyanococcus	4x	NA	Yes	NA	NA	No	No	NA	No	1945	Darrow & Camp	Vaccinium Hybrids and the Development of New Horticultural Material	Bulletin of the Torrey Botanical Club	United States	Considered a successful interspecific hybrid
V. formosum	Cyanococcus	4x	V. angustifolium	Cyanococcus	4x	NA	Yes	NA	NA	No	No	NA	No	1945	Darrow & Camp	Vaccinium Hybrids and the Development of New Horticultural Material	Bulletin of the Torrey Botanical Club	United States	Considered a successful interspecific hybrid
V. formosum	Cyanococcus	4x	V. corymbosum	Cyanococcus	4x	NA	Yes	NA	NA	No	No	NA	No	1945	Darrow & Camp	Vaccinium Hybrids and the Development of New Horticultural Material	Bulletin of the Torrey Botanical Club	United States	Considered a successful interspecific hybrid
V. formosum	Cyanococcus	4x	V. hirsutum	Cyanococcus	4x	NA	Yes	NA	NA	No	No	NA	No	1945	Darrow & Camp	Vaccinium Hybrids and the Development of New Horticultural Material	Bulletin of the Torrey Botanical Club	United States	Considered a successful interspecific hybrid
V. formosum	Cyanococcus	4x	V. arctostaphylos	Hemimyrtillus	4x	NA	Yes	NA	NA	No	No	NA	Yes	1945	Darrow & Camp	Vaccinium Hybrids and the Development of New Horticultural Material	Bulletin of the Torrey Botanical Club	United States	Considered a successful interspecific hybrid
V. angustifolium	Cyanococcus	4x	V. altomontanum	Cyanococcus	4x	NA	Yes	NA	NA	No	No	NA	No	1945	Darrow & Camp	Vaccinium Hybrids and the Development of New Horticultural Material	Bulletin of the Torrey Botanical Club	United States	Considered a successful interspecific hybrid
V. angustifolium	Cyanococcus	4x	V. virgatum	Cyanococcus	4x	NA	Yes	NA	NA	No	No	NA	No	1945	Darrow & Camp	Vaccinium Hybrids and the Development of New Horticultural Material	Bulletin of the Torrey Botanical Club	United States	Considered a successful interspecific hybrid
V. angustifolium	Cyanococcus	4x	V. hirsutum	Cyanococcus	4x	NA	Yes	NA	NA	No	No	NA	No	1945	Darrow & Camp	Vaccinium Hybrids and the Development of New Horticultural Material	Bulletin of the Torrey Botanical Club	United States	Considered a successful interspecific hybrid
V. angustifolium	Cyanococcus	4x	V. angustifolium	Cyanococcus	4x	NA	Yes	NA	NA	No	No	NA	No	1945	Darrow & Camp	Vaccinium Hybrids and the Development of New Horticultural Material	Bulletin of the Torrey Botanical Club	United States	Considered a successful interspecific hybrid
V. angustifolium	Cyanococcus	4x	V. myrsinites	Cyanococcus	4x	NA	Yes	NA	NA	No	No	NA	No	1945	Darrow & Camp	Vaccinium Hybrids and the Development of New Horticultural Material	Bulletin of the Torrey Botanical Club	United States	Considered a successful interspecific hybrid
V. ashei	Cyanococcus	6x	V. virgatum	Cyanococcus	6x	NA	Yes	NA	NA	No	No	NA	No	1945	Darrow & Camp	Vaccinium Hybrids and the Development of New Horticultural Material	Bulletin of the Torrey Botanical Club	United States	Considered a successful interspecific hybrid
V. ashei	Cyanococcus	6x	V. constablei	Cyanococcus	6x	NA	Yes	NA	NA	No	No	NA	No	1945	Darrow & Camp	Vaccinium Hybrids and the Development of New Horticultural Material	Bulletin of the Torrey Botanical Club	United States	Considered a successful interspecific hybrid
V. angustifolium	Cyanococcus	2x	V. altomontanum	Cyanococcus	4x	NA	Yes	NA	NA	Yes	No	NA	No	1945	Darrow & Camp	Vaccinium Hybrids and the Development of New Horticultural Material	Bulletin of the Torrey Botanical Club	United States	Considered a successful interspecific hybrid
V. formosum	Cyanococcus	4x	V. virgatum	Cyanococcus	6x	NA	Yes	NA	NA	Yes	No	NA	No	1945	Darrow & Camp	Vaccinium Hybrids and the Development of New Horticultural Material	Bulletin of the Torrey Botanical Club	United States	Considered a successful interspecific hybrid
V. formosum	Cyanococcus	4x	V. ashei	Cyanococcus	6x	NA	Yes	NA	NA	Yes	No	NA	No	1945	Darrow & Camp	Vaccinium Hybrids and the Development of New Horticultural Material	Bulletin of the Torrey Botanical Club	United States	Considered a successful interspecific hybrid
V. formosum	Cyanococcus	4x	V. constablei	Cyanococcus	6x	NA	Yes	NA	NA	Yes	No	NA	No	1945	Darrow & Camp	Vaccinium Hybrids and the Development of New Horticultural Material	Bulletin of the Torrey Botanical Club	United States	Considered a successful interspecific hybrid
V. simulatum	Cyanococcus	4x	V. ashei	Cyanococcus	6x	NA	Yes	NA	NA	Yes	No	NA	No	1945	Darrow & Camp	Vaccinium Hybrids and the Development of New Horticultural Material	Bulletin of the Torrey Botanical Club	United States	Considered a successful interspecific hybrid
V. myrtilloides	Cyanococcus	2x	V. tenellum	Cyanococcus	2x	NA	Yes	NA	NA	No	No	NA	No	1945	Darrow & Camp	Vaccinium Hybrids and the Development of New Horticultural Material	Bulletin of the Torrey Botanical Club	United States	Seed germinated, from a previous cross made in 1942 or 1943
V. myrtilloides	Cyanococcus	2x	V. pallidum	Cyanococcus	2x	NA	Yes	NA	NA	No	No	NA	No	1945	Darrow & Camp	Vaccinium Hybrids and the Development of New Horticultural Material	Bulletin of the Torrey Botanical Club	United States	Seeds obtained, from a previous cross made in 1942 or 1943
V. myrtilloides	Cyanococcus	2x	V. elliottii	Cyanococcus	2x	NA	Yes	NA	NA	No	No	NA	No	1945	Darrow & Camp	Vaccinium Hybrids and the Development of New Horticultural Material	Bulletin of the Torrey Botanical Club	United States	Seeds obtained, from a previous cross made in 1942 or 1943
V. darrowii	Cyanococcus	2x	V. elliottii	Cyanococcus	2x	NA	Yes	NA	NA	No	No	NA	No	1945	Darrow & Camp	Vaccinium Hybrids and the Development of New Horticultural Material	Bulletin of the Torrey Botanical Club	United States	Seed germinated, from a previous cross made in 1942 or 1943
V. darrowii	Cyanococcus	2x	V. pallidum	Cyanococcus	2x	NA	Yes	NA	NA	No	No	NA	No	1945	Darrow & Camp	Vaccinium Hybrids and the Development of New Horticultural Material	Bulletin of the Torrey Botanical Club	United States	Seed germinated, from a previous cross made in 1942 or 1943
V. darrowii	Cyanococcus	2x	V. ovatum	Pyxothamnus	2x	NA	Yes	NA	NA	No	No	NA	Yes	1945	Darrow & Camp	Vaccinium Hybrids and the Development of New Horticultural Material	Bulletin of the Torrey Botanical Club	United States	Seed germinated, from a previous cross made in 1942 or 1943
V. angustifolium	Cyanococcus	4x	V. arkansanum	Cyanococcus	4x	NA	Yes	NA	NA	No	No	NA	No	1945	Darrow & Camp	Vaccinium Hybrids and the Development of New Horticultural Material	Bulletin of the Torrey Botanical Club	United States	Seeds obtained, from a previous cross made in 1942 or 1943
V. altomontanum	Cyanococcus	4x	V. virgatum	Cyanococcus	4x	NA	Yes	NA	NA	No	No	NA	No	1945	Darrow & Camp	Vaccinium Hybrids and the Development of New Horticultural Material	Bulletin of the Torrey Botanical Club	United States	Seed germinated, from a previous cross made in 1942 or 1943
V. myrsinites	Cyanococcus	4x	V. arkansanum	Cyanococcus	4x	NA	Yes	NA	NA	No	No	NA	No	1945	Darrow & Camp	Vaccinium Hybrids and the Development of New Horticultural Material	Bulletin of the Torrey Botanical Club	United States	Seeds obtained, from a previous cross made in 1942 or 1943
V. darrowii	Cyanococcus	2x	V. formosum	Cyanococcus	4x	NA	Yes	NA	NA	Yes	No	NA	No	1945	Darrow & Camp	Vaccinium Hybrids and the Development of New Horticultural Material	Bulletin of the Torrey Botanical Club	United States	Pentaploids have been produced with ease and can be found in the wild, triplpid plants are unknown. This cross yieled only ~20 seeds
V. altomontanum	Cyanococcus	4x	V. ashei	Cyanococcus	6x	NA	Yes	NA	NA	Yes	No	NA	No	1945	Darrow & Camp	Vaccinium Hybrids and the Development of New Horticultural Material	Bulletin of the Torrey Botanical Club	United States
V. formosum	Cyanococcus	4x	V. constablei	Cyanococcus	6x	NA	Yes	NA	NA	Yes	No	NA	No	1945	Darrow & Camp	Vaccinium Hybrids and the Development of New Horticultural Material	Bulletin of the Torrey Botanical Club	United States
V. virgatum	Cyanococcus	4x	V. ashei	Cyanococcus	6x	NA	Yes	NA	NA	Yes	No	NA	No	1945	Darrow & Camp	Vaccinium Hybrids and the Development of New Horticultural Material	Bulletin of the Torrey Botanical Club	United States
V. angustifolium	Cyanococcus	4x	V. ashei	Cyanococcus	6x	NA	Yes	NA	NA	Yes	No	NA	No	1945	Darrow & Camp	Vaccinium Hybrids and the Development of New Horticultural Material	Bulletin of the Torrey Botanical Club	United States
V. myrsinites	Cyanococcus	4x	V. ashei	Cyanococcus	6x	NA	Yes	NA	NA	Yes	No	NA	No	1945	Darrow & Camp	Vaccinium Hybrids and the Development of New Horticultural Material	Bulletin of the Torrey Botanical Club	United States
V. myrsinites	Cyanococcus	4x	V. constablei	Cyanococcus	6x	NA	Yes	NA	NA	Yes	No	NA	No	1945	Darrow & Camp	Vaccinium Hybrids and the Development of New Horticultural Material	Bulletin of the Torrey Botanical Club	United States
V. stamineum	Polycodium	2x	V. myrtilloides	Cyanococcus	2x	NA	Yes	NA	NA	No	No	NA	Yes	1945	Darrow & Camp	Vaccinium Hybrids and the Development of New Horticultural Material	Bulletin of the Torrey Botanical Club	United States	Cross was performed by Coville
V. angustifolium	Cyanococcus	4x	V. corymbosum	Cyanococcus	4x	C	Yes	Yes	NA	No	No	NA	No	1946	Johnston	Observations on Hybridizing Lowbush and Highbush Blueberries	Proceedings of the American Society for Horticultural Sciences	United States	F1s all had undesirable characteristics of low bush height and small, dark berries. F2s were too young to be evaluated.
V. tenellum	Cyanococcus	2x	V. ashei	Cyanococcus	6x	AB	Yes	Yes	NA	Yes	No	4x	No	1949	Darrow et al.	A Tetraploid Blueberry	Journal of Heredity	United States	originaly, only 1 seedling survived to reproduce, called Beltsville 17. Reconducted the cross the following year with greater success.
Hybrid	Cyanococcus	4x	V. corymbosum	Cyanococcus	4x	AB	Yes	Yes	NA	No	No	4x	No	1949	Darrow et al.	A Tetraploid Blueberry	Journal of Heredity	United States	Hybrid was V. tenellum x V. ashei
V. angustifolium	Cyanococcus	4x	V. formosum	Cyanococcus	4x	NA	Yes	Yes	NA	No	No	NA	No	1952	Darrow et al.	An Evaluation of Interspecific Blueberry Crosses	Proceedings of the American Society for Horticultural Sciences	United States	Suspected that V. lamarckii parent was actually a hybrid with V. myrtilloides due to some phenotypic traits. Offspring were all "half-highs"
V. formosum	Cyanococcus	4x	V. myrsinites	Cyanococcus	4x	NA	Yes	Yes	NA	No	No	NA	No	1952	Darrow et al.	An Evaluation of Interspecific Blueberry Crosses	Proceedings of the American Society for Horticultural Sciences	United States	Several offspring were almost evergreen. Dixie cultivar was used as higbush parent. "Plants of highbush × Florida evergreen were unusually vigorous and the black to very dark blue fruit ripened very late. This cross seems exceptionally promising because of the drought resistance of the evergreen parent and the increased hardiness of the hybrids."
V. altomontanum	Cyanococcus	4x	V. angustifolium	Cyanococcus	4x	NA	Yes	Yes	NA	No	No	NA	No	1952	Darrow et al.	An Evaluation of Interspecific Blueberry Crosses	Proceedings of the American Society for Horticultural Sciences	United States	Powdery mildew susceptibility. "The lowbush x dryland lowbush plants so far fruited were not promising in Maryland, but the cross should have further tests."
V. altomontanum	Cyanococcus	4x	V. formosum	Cyanococcus	4x	NA	Yes	Yes	NA	No	No	NA	No	1952	Darrow et al.	An Evaluation of Interspecific Blueberry Crosses	Proceedings of the American Society for Horticultural Sciences	United States	Offspring fruit matures late and is dark blue. "The dryland lowbush x highbush plants are low growing (about 2½ to 3 feet) and have spread rather freely. The fruit of selections is rather large but the color is dark blue."
V. ashei	Cyanococcus	6x	V. constablei	Cyanococcus	6x	NA	Yes	Yes	NA	No	No	NA	No	1952	Darrow et al.	An Evaluation of Interspecific Blueberry Crosses	Proceedings of the American Society for Horticultural Sciences	United States	"Seedlings of rabbiteye × Constables blueberry have been hardy in Maryland when the rabbiteye varieties were not. Though many seedlings are not vigorous, some are vigorous and bear light blue fruit. A few have fruit of good quality. This line of breeding is especially promising."
V. ashei	Cyanococcus	6x	V. formosum	Cyanococcus	4x	NA	Yes	Yes	NA	Yes	No	5x	No	1952	Darrow et al.	An Evaluation of Interspecific Blueberry Crosses	Proceedings of the American Society for Horticultural Sciences	United States	"The rabbiteye x highbush crosses are exceptionally vigorous and are hardier than the rabbiteye. Though self-unfruitful, they have set good crops where rabbiteye and highbush are nearby. Some produce large-sized fruit of high flavor."
V. darrowii	Cyanococcus	2x	V. ashei	Cyanococcus	6x	C	Yes	Yes	0.000650449	Yes	No	4x	No	1959	Sharpe & Darrow	Breeding Blueberries for the Florida Climate	Florida State Horticultural Society	United States	Obtained tetraploid offspring that were used to cross with highbush cultivars.
V. darrowii	Cyanococcus	2x	V. corymbosum	Cyanococcus	4x	C	Yes	Yes	0.0184744	Yes	No	4x	No	1959	Sharpe & Darrow	Breeding Blueberries for the Florida Climate	Florida State Horticultural Society	United States	First crosses between darrowii and corymbosum that found evidence of unreduced gamete production
V. myrsinites	Cyanococcus	4x	V. corymbosum	Cyanococcus	4x	NA	Yes	NA	NA	No	No	4x	No	1959	Sharpe & Darrow	Breeding Blueberries for the Florida Climate	Florida State Horticultural Society	United States	Forty seedlings were found to be unattractive and not useful.
Hybrid	Cyanococcus	4x	V. corymbosum	Cyanococcus	4x	C	Yes	Yes	5.96544	No	No	4x	No	1959	Sharpe & Darrow	Breeding Blueberries for the Florida Climate	Florida State Horticultural Society	United States	Hybrid was V. darrowii x V. corymbosum
Hybrid	Cyanococcus	4x	V. corymbosum	Cyanococcus	4x	AB	Yes	Yes	3.05455	No	No	4x	No	1959	Sharpe & Darrow	Breeding Blueberries for the Florida Climate	Florida State Horticultural Society	United States	Hybrid was V. darrowii x V. ashei
V. uliginosum	Vaccinium	4x	V. corymbosum	Cyanococcus	4x	C	Yes	Yes	NA	No	No	NA	Yes	1963	Rousi	Hybridization Between Vaccinium uliginosum and Cultivated Blueberry	Journal of the Agricultural Research Centre	Finland	Highbush cultivars used were Rancocas and Pemberton
V. macrocarpon	Oxycoccus	2x	V. vitis-idaea	Vitis-idaea	2x	C	Yes	No	NA	No	No	NA	Yes	1977	Christ	Crossbreedings Between Cranberries (Vaccinium Macrocarpon Ait.) and Cowberries (Vaccinium Vitis Idaea L.)	ActaHort	Germany	Using V. vitis-idaea as a female parent led to higher success, offspring are sterile
V. macrocarpon	Oxycoccus	2x	V. microcarpum	Oxycoccus	2x	C	NA	NA	NA	No	No	NA	No	1977	Christ	Crossbreedings Between Cranberries (Vaccinium Macrocarpon Ait.) and Cowberries (Vaccinium Vitis Idaea L.)	ActaHort	Germany
V. uliginosum	Vaccinium	4x	V. corymbosum	Cyanococcus	4x	C	Yes	Yes	NA	No	No	NA	Yes	1977	Hiirsalmi	Inheritance of characters in hybrids of Vaccinium uliginosum and highbush blueberries	Annales Agriculturae Fenniae	Finland	Viable seeds were only obtained when V. uligninosum was used as the seed parent
V. ashei	Cyanococcus	6x	V. constablei	Cyanococcus	6x	NA	Yes	Yes	NA	No	No	6x	No	1977	Draper	Tetraploid Hybrids from Crosses of Diploid, Tetraploid, and Hexaploid Vaccinium Species	ActaHort	United States
Hybrid	Cyanococcus	6x	V. darrowii	Cyanococcus	2x	NA	Yes	NA	NA	Yes	No	4x	No	1977	Draper	Tetraploid Hybrids from Crosses of Diploid, Tetraploid, and Hexaploid Vaccinium Species	ActaHort	United States	V. ashei x V. constablaei hybrid crossed with diploid V darrowii to make one tetraploid offspring
V. ashei	Cyanococcus	6x	V. darrowii	Cyanococcus	2x	NA	No	NA	NA	Yes	No	NA	No	1977	Draper	Tetraploid Hybrids from Crosses of Diploid, Tetraploid, and Hexaploid Vaccinium Species	ActaHort	United States	failed
V. ashei	Cyanococcus	6x	V. fuscatum	Cyanococcus	2x	NA	No	NA	NA	Yes	No	NA	No	1977	Draper	Tetraploid Hybrids from Crosses of Diploid, Tetraploid, and Hexaploid Vaccinium Species	ActaHort	United States	failed
V. ashei	Cyanococcus	6x	V. tenellum	Cyanococcus	2x	NA	No	NA	NA	Yes	No	NA	No	1977	Draper	Tetraploid Hybrids from Crosses of Diploid, Tetraploid, and Hexaploid Vaccinium Species	ActaHort	United States	failed
V. darrowii	Cyanococcus	2x	V. corymbosum	Cyanococcus	4x	NA	Yes	Yes	NA	Yes	No	4x	No	1977	Draper	Tetraploid Hybrids from Crosses of Diploid, Tetraploid, and Hexaploid Vaccinium Species	ActaHort	United States	Yieled germinable seeds
V. darrowii	Cyanococcus	2x	V. fuscatum	Cyanococcus	2x	NA	Yes	Yes	NA	No	No	4x	No	1977	Draper	Tetraploid Hybrids from Crosses of Diploid, Tetraploid, and Hexaploid Vaccinium Species	ActaHort	United States	used as bridge between diploid and tetraploid, one seedling offspring was 4x
V. fuscatum	Cyanococcus	2x	V. corymbosum	Cyanococcus	4x	NA	Yes	NA	NA	Yes	Yes	4x	No	1977	Draper	Tetraploid Hybrids from Crosses of Diploid, Tetraploid, and Hexaploid Vaccinium Species	ActaHort	United States	V. atroccocum collected as diploid and was colchicine doubled
V. angustifolium	Cyanococcus	4x	V. boreale	Cyanococcus	2x	C	No	NA	NA	Yes	No	NA	No	1977	Vander Kloet	The taxonomic status of Vaccinium boreale	Canadian Journal of Botany	Canada	Failed cross
V. myrtilloides	Cyanococcus	2x	V. boreale	Cyanococcus	2x	C	Yes	NA	NA	No	No	NA	No	1977	Vander Kloet	The taxonomic status of Vaccinium boreale	Canadian Journal of Botany	Canada
V. pallidum	Cyanococcus	2x	V. boreale	Cyanococcus	2x	C	Yes	NA	NA	No	No	NA	No	1977	Vander Kloet	The taxonomic status of Vaccinium boreale	Canadian Journal of Botany	Canada	Hybrid resembled V. angustifolium
V. corymbosum	Cyanococcus	4x	V. boreale	Cyanococcus	2x	C	No	NA	NA	Yes	No	NA	No	1977	Vander Kloet	The taxonomic status of Vaccinium boreale	Canadian Journal of Botany	Canada	Failed cross
V. myrtilloides	Cyanococcus	2x	V. angustifolium	Cyanococcus	4x	C	No	NA	NA	Yes	No	NA	No	1977	Vander Kloet	The taxonomic status of Vaccinium boreale	Canadian Journal of Botany	Canada	Failed cross
V. pallidum	Cyanococcus	2x	V. angustifolium	Cyanococcus	4x	AB	No	NA	NA	Yes	No	NA	No	1977	Vander Kloet	The taxonomic status of Vaccinium boreale	Canadian Journal of Botany	Canada	Failed cross
V. corymbosum	Cyanococcus	4x	V. angustifolium	Cyanococcus	4x	C	Yes	NA	NA	No	No	NA	No	1977	Vander Kloet	The taxonomic status of Vaccinium boreale	Canadian Journal of Botany	Canada
V. pallidum	Cyanococcus	2x	V. myrtilloides	Cyanococcus	2x	AB	Yes	NA	NA	No	No	NA	No	1977	Vander Kloet	The taxonomic status of Vaccinium boreale	Canadian Journal of Botany	Canada
V. corymbosum	Cyanococcus	4x	V. myrtilloides	Cyanococcus	2x	C	No	NA	NA	Yes	No	NA	No	1977	Vander Kloet	The taxonomic status of Vaccinium boreale	Canadian Journal of Botany	Canada	Failed cross
V. corymbosum	Cyanococcus	4x	V. pallidum	Cyanococcus	2x	AB	Yes	NA	NA	Yes	No	NA	No	1977	Vander Kloet	The taxonomic status of Vaccinium boreale	Canadian Journal of Botany	Canada
V. microcarpum	Oxycoccus	2x	V. vitis-idaea	Vitis-idaea	2x	C	Yes	No	NA	No	No	2x	Yes	1979	Ahokas	Artificial, reciprocal hybrids between Vaccinium microcarpum and V. vitis-idaea	Annales Botanici Fennici	Finland	Only 1 seedling resulted when V. microcarpum was used as seed parent, 22 when it was pollen parent
V. macrocarpon	Oxycoccus	2x	V. vitis-idaea	Vitis-idaea	2x	NA	NA	NA	NA	No	No	2x	Yes	1979	Ahokas	Artificial, reciprocal hybrids between Vaccinium microcarpum and V. vitis-idaea	Annales Botanici Fennici	Finland	Reported from Lehmushovi
V. fuscatum	Cyanococcus	2x	V. stamineum	Polycodium	2x	C	Yes	No	NA	No	No	2x	Yes	1980	Ballington	Crossability between sub-genus Cyanococcus (Gray) Klotzsch and sub-genus Polycodium (Raf.) Sleumer in Vaccinium	HortScience	United States	Reciprocal crosses failed, V. stamineum needed to be pollen parent
V. fuscatum	Cyanococcus	2x	V. stamineum	Polycodium	2x	C	Yes	No	NA	No	No	2x	Yes	1980	Ballington	Crossability between sub-genus Cyanococcus (Gray) Klotzsch and sub-genus Polycodium (Raf.) Sleumer in Vaccinium	HortScience	United States
V. darrowii	Cyanococcus	2x	V. stamineum	Polycodium	2x	C	Yes	Yes	NA	No	No	2x	Yes	1980	Ballington	Crossability between sub-genus Cyanococcus (Gray) Klotzsch and sub-genus Polycodium (Raf.) Sleumer in Vaccinium	HortScience	United States	Reciprocal crosses failed, V. stamineum needed to be pollen parent
V. tenellum	Cyanococcus	2x	V. stamineum	Polycodium	2x	C	Yes	Yes	NA	No	No	2x	Yes	1980	Ballington	Crossability between sub-genus Cyanococcus (Gray) Klotzsch and sub-genus Polycodium (Raf.) Sleumer in Vaccinium	HortScience	United States	Reciprocal crosses failed, V. stamineum needed to be pollen parent
V. corymbosum	Cyanococcus	4x	V. myrsinites	Cyanococcus	4x	NA	Yes	Yes	NA	No	No	NA	No	1983	Goldy & Lyrene	Pollen Germination in Interspecific Vaccinium Hybrids	HortScience	United States
V. corymbosum	Cyanococcus	4x	V. darrowii	Cyanococcus	2x	NA	Yes	Yes	NA	Yes	No	NA	No	1983	Goldy & Lyrene	Pollen Germination in Interspecific Vaccinium Hybrids	HortScience	United States
V. ashei	Cyanococcus	6x	V. darrowii	Cyanococcus	2x	AB	Yes	NA	NA	Yes	No	5x	No	1984	Goldy & Lyrene	Meiotic abnormalities of Vaccinium ashei x Vaccinium darrowi hybrids	Canadian Journal of Genetics and Cytology	United States
V. ashei	Cyanococcus	6x	V. tenellum	Cyanococcus	2x	NA	Yes	Yes	NA	Yes	No	NA	No	1984	Goldy & Lyrene	Meiotic abnormalities of Vaccinium ashei x Vaccinium darrowi hybrids	Canadian Journal of Genetics and Cytology	United States	Reported by Darrow et al., 1954
V. myrsinites	Cyanococcus	4x	V. angustifolium	Cyanococcus	4x	NA	Yes	Yes	NA	No	No	4x	No	1985	Chandler et al.	Crossability of a Diverse Group of Polyploid Blueberry Interspecific Hybrids	Journal of the American Society for Horticultural Science	United States	NJUS64
V. ashei	Cyanococcus	6x	V. fuscatum	Cyanococcus	2x	NA	Yes	Yes	NA	Yes	Yes	6x	No	1985	Chandler et al.	Crossability of a Diverse Group of Polyploid Blueberry Interspecific Hybrids	Journal of the American Society for Horticultural Science	United States	NJUS11, V. atroccocum (US41) collected as diploid and was colchicine doubled
V. darrowii	Cyanococcus	2x	V. corymbosum	Cyanococcus	4x	NA	Yes	Yes	NA	Yes	No	4x	No	1985	Chandler et al.	Crossability of a Diverse Group of Polyploid Blueberry Interspecific Hybrids	Journal of the American Society for Horticultural Science	United States
V. constablei	Cyanococcus	6x	V. ashei	Cyanococcus	6x	NA	Yes	Yes	NA	No	No	6x	No	1985	Chandler et al.	Crossability of a Diverse Group of Polyploid Blueberry Interspecific Hybrids	Journal of the American Society for Horticultural Science	United States
Hybrid	Cyanococcus	6x	V. darrowii	Cyanococcus	2x	NA	Yes	Yes	NA	Yes	No	5x	No	1985	Chandler et al.	Crossability of a Diverse Group of Polyploid Blueberry Interspecific Hybrids	Journal of the American Society for Horticultural Science	United States	Hybrid is V. constablaei x V. ashei
V. myrtilloides	Cyanococcus	2x	V. fuscatum	Cyanococcus	2x	NA	Yes	Yes	NA	No	No	2x	No	1985	Chandler et al.	Crossability of a Diverse Group of Polyploid Blueberry Interspecific Hybrids	Journal of the American Society for Horticultural Science	United States	colchicine doubled to produce tetraploid US226
V. formosum	Cyanococcus	4x	V. ashei	Cyanococcus	6x	C	Yes	Yes	NA	Yes	No	5x	No	1986	Vorsa et al.	Aneuploid seedlings derived from pentaploid Vaccinium australe X V. ashei hybrids	Journal of Heredity	United States	Unable to access PDF
V. elliottii	Cyanococcus	2x	V. stamineum	Polycodium	2x	AB	Yes	No	NA	No	No	2x	Yes	1986	Lyrene & Ballington	Wide Hybridization in Vaccinium	HortScience	United States	F1 sterile
V. corymbosum	Cyanococcus	2x	V. arboreum	Batodendron	2x	AB	Yes	NA	NA	No	No	2x	Yes	1986	Lyrene & Ballington	Wide Hybridization in Vaccinium	HortScience	United States	Sterile
V. darrowii	Cyanococcus	2x	V. arboreum	Batodendron	2x	C	Yes	NA	NA	No	No	2x	Yes	1986	Lyrene & Ballington	Wide Hybridization in Vaccinium	HortScience	United States	Sterile
V. elliottii	Cyanococcus	2x	V. arboreum	Batodendron	2x	C	Yes	NA	NA	No	No	2x	Yes	1986	Lyrene & Ballington	Wide Hybridization in Vaccinium	HortScience	United States	Sterile
V. tenellum	Cyanococcus	2x	V. crassifolium	Herpothamnus	2x	C	Yes	Yes	NA	No	No	2x	Yes	1986	Lyrene & Ballington	Wide Hybridization in Vaccinium	HortScience	United States	Partially fertile
V. bracteatum	Bracteata	2x	V. crassifolium	Herpothamnus	2x	C	Yes	No	NA	No	No	2x	Yes	1986	Lyrene & Ballington	Wide Hybridization in Vaccinium	HortScience	United States	Sterile
V. vitis-idaea	Vitis-idaea	2x	V. crassifolium	Herpothamnus	2x	C	Yes	No	NA	No	No	2x	Yes	1986	Lyrene & Ballington	Wide Hybridization in Vaccinium	HortScience	United States	Sterile
V. crassifolium	Herpothamnus	2x	V. ovatum	Pyxothamnus	2x	C	Yes	Yes	NA	No	No	2x	Yes	1986	Lyrene & Ballington	Wide Hybridization in Vaccinium	HortScience	United States	Partially fertile
V. corymbosum	Cyanococcus	4x	V. angustifolium	Cyanococcus	4x	NA	Yes	Yes	NA	No	No	4x	No	1986	Lyrene & Ballington	Wide Hybridization in Vaccinium	HortScience	United States	Experimental homploid hybrids, played significant role in HB cultivar development
V. corymbosum	Cyanococcus	4x	V. myrsinites	Cyanococcus	4x	NA	Yes	Yes	NA	No	No	4x	No	1986	Lyrene & Ballington	Wide Hybridization in Vaccinium	HortScience	United States	Experimental homploid hybrids, not been used since
V. corymbosum	Cyanococcus	4x	V. pallidum	Cyanococcus	4x	NA	Yes	Yes	NA	No	No	4x	No	1986	Lyrene & Ballington	Wide Hybridization in Vaccinium	HortScience	United States	Experimental homploid hybrids, not been used since
V. elliottii	Cyanococcus	2x	V. corymbosum	Cyanococcus	4x	NA	No	NA	NA	Yes	No	NA	No	1986	Lyrene & Ballington	Wide Hybridization in Vaccinium	HortScience	United States	Difficult to cross
V. elliottii	Cyanococcus	2x	V. darrowii	Cyanococcus	2x	NA	Yes	Yes	NA	No	No	2x	No	1986	Lyrene & Ballington	Wide Hybridization in Vaccinium	HortScience	United States	Used as a bridge to cross into 4x highbush due to high production of unreduced gametes
V. darrowii	Cyanococcus	2x	V. stamineum	Polycodium	2x	NA	Yes	Yes	NA	No	No	NA	Yes	1986	Lyrene & Ballington	Wide Hybridization in Vaccinium	HortScience	United States
V. elliottii	Cyanococcus	2x	V. corymbosum	Cyanococcus	4x	C	Yes	NA	0.00448833	Yes	No	4x	No	1988	Megalos & Ballington	Unreduced pollen frequencies versus hybrid production in diploid tetraploid Vaccinium crosses	Euphytica	United States
V. corymbosum	Cyanococcus	4x	V. uliginosum	Vaccinium		AB	Yes	Yes	NA	Yes	No	NA	Yes	1989	Czesnik	Inheritance of some Characters of the F1 Generation of Interspecific Hybrids of Vaccinium corymbosum L. x Vaccinium uliginosum L.	ActaHort	Poland
V. darrowii	Cyanococcus	2x	V. arboreum	Batodendron	2x	AB	Yes	Yes	NA	No	No	2x	Yes	1991	Lyrene	Fertile Derivatives from Sparkleberry × Blueberry Crosses	Journal of the American Society for Horticultural Science	United States
V. darrowii	Cyanococcus	2x	V. fuscatum	Cyanococcus	2x	NA	Yes	Yes	NA	No	No	2x	No	1991	Lyrene	Fertile Derivatives from Sparkleberry × Blueberry Crosses	Journal of the American Society for Horticultural Science	United States	Used as a parent for crosses with arboreum
Hybrid	Cyanococcus	2x	V. arboreum	Batodendron	2x	AB	Yes	Yes	NA	No	No	2x	Yes	1991	Lyrene	Fertile Derivatives from Sparkleberry × Blueberry Crosses	Journal of the American Society for Horticultural Science	United States	Hybrid is V. darrowii x V. fuscatum(reported as V. atroccocum)
V. elliottii	Cyanococcus	2x	V. corymbosum	Cyanococcus	4x	C	Yes	NA	4.54785	Yes	Yes	4x	No	1991	Dweikat & Lyrene	Induced Tetraploidy in a Vaccinium elliottii Facilitates Crossing with Cultivated Highbush Blueberry	Journal of the American Society for Horticultural Science	United States	V. elliottii was colchicine doubled
V. elliottii	Cyanococcus	2x	V. darrowii	Cyanococcus	2x	AB	Yes	NA	11.88	No	No	NA	No	1991	Dweikat & Lyrene	Induced Tetraploidy in a Vaccinium elliottii Facilitates Crossing with Cultivated Highbush Blueberry	Journal of the American Society for Horticultural Science	United States
V. elliottii	Cyanococcus	2x	V. corymbosum	Cyanococcus	4x	C	Yes	NA	0.011011	Yes	No	NA	No	1991	Dweikat & Lyrene	Induced Tetraploidy in a Vaccinium elliottii Facilitates Crossing with Cultivated Highbush Blueberry	Journal of the American Society for Horticultural Science	United States	Suggestion of a strong triploid block
V. varingifolium	Euepigynium	NA	V. myrtoides	Euepigynium	NA	NA	Yes	NA	NA	No	No	NA	No	1991	NA	NA	USDA	Canada	PI 666889, cross made by Dr. Sam P. Vander Kloet, June 15, 1991
V. ashei	Cyanococcus	6x	V. uliginosum	Vaccinium	NA	NA	Yes	NA	NA	Yes	No	NA	Yes	1993	Gorbunov	Introduction and Breeding of Vacciniaceae in Siberia	ActaHort	Russia	Cultivars Woodard and Delight
V. corymbosum	Cyanococcus	4x	V. uliginosum	Vaccinium	NA	NA	Yes	NA	NA	Yes	No	NA	Yes	1993	Gorbunov	Introduction and Breeding of Vacciniaceae in Siberia	ActaHort	Russia	Cultivars June and Rancocas
V. angustifolium	Cyanococcus	4x	V. ashei	Cyanococcus	6x	NA	Yes	NA	NA	Yes	No	NA	No	1993	Gorbunov	Introduction and Breeding of Vacciniaceae in Siberia	ActaHort	Russia	Berries and seeds obtained
V. macrocarpon	Oxycoccus	2x	V. vitis-idaea	Vitis-idaea	2x	NA	Yes	NA	NA	No	No	NA	Yes	1993	Gorbunov	Introduction and Breeding of Vacciniaceae in Siberia	ActaHort	Russia	Berries and seeds obtained
V. angustifolium	Cyanococcus	4x	V. uliginosum	Vaccinium	NA	NA	Yes	NA	NA	Yes	No	NA	Yes	1993	Gorbunov	Introduction and Breeding of Vacciniaceae in Siberia	ActaHort	Russia	Berries and seeds obtained
V. darrowii	Cyanococcus	2x	V. elliottii	Cyanococcus	2x	AB	Yes	NA	NA	No	No	2x	No	1994	Rowland & Levi	RAPD-based genetic linkage map of blueberry derived from a cross between diploid species (Vaccinium darrowi and V. elliottii)	Theoretical and Applied Genetics	United States	Used for linkage map
V. reticulatum	Macropelma	2x	V. vitis-idaea	Vitis-idaea	2x	C	Yes	Yes	NA	No	No	NA	Yes	1997	Zeldin & McCown	Intersectional hybrids of lingonberry (Vaccinium vitis-idaea, section Vitis-idaea) and cranberry (V. macrocarpon, section Oxycoccus) to Vaccinium reticulatum (section Macropelma)	ActaHort	United States	Partly fertile F1s could be backcrossed to either parent, Zeldin and McCrown 1997
V. reticulatum	Macropelma	2x	V. macrocarpon	Oxycoccus	2x	C	Yes	No	NA	No	No	NA	Yes	1997	Zeldin & McCown	Intersectional hybrids of lingonberry (Vaccinium vitis-idaea, section Vitis-idaea) and cranberry (V. macrocarpon, section Oxycoccus) to Vaccinium reticulatum (section Macropelma)	ActaHort	United States	No fertility in this cross
V. corymbosum	Cyanococcus	4x	V. simulatum	Cyanococcus	4x	NA	Yes	Yes	NA	No	No	4x	No	1998	Ritzinger & Lyrene	Comparison of Seed Number and Mass of Southern Highbush Blueberries vs. Those of Their F1 Hybrids with V. simulatum after Open Pollination	HortScience	United States
V. ashei	Cyanococcus	6x	V. constablei	Cyanococcus	6x	NA	Yes	Yes	NA	No	No	NA	No	1998	Ritzinger & Lyrene	Pollen Fertility of Hybrids Between Rabbiteye Blueberry and Vaccinium constablaei	Fruit Varieties Journal	United States
V. corymbosum	Cyanococcus	4x	V. constablei	Cyanococcus	6x	NA	Yes	Yes	NA	Yes	No	NA	No	1998	Ritzinger & Lyrene	Pollen Fertility of Hybrids Between Rabbiteye Blueberry and Vaccinium constablaei	Fruit Varieties Journal	United States
V. ashei	Cyanococcus	6x	V. constablei	Cyanococcus	6x	NA	Yes	Yes	NA	No	No	NA	No	1999	Ritzinger & Lyrene	Flower Morphology in Blueberry Species and Hybrids	HortScience	United States
V. darrowii	Cyanococcus	2x	V. ashei	Cyanococcus	6x	NA	Yes	Yes	NA	Yes	No	5x	No	2001	Ballington	Collection, Utilization, and Preservation of Genetic Resources in Vaccinium	HortScience	United States	Reported by Paul Lyrene, 1998
V. ashei	Cyanococcus	6x	V. constablei	Cyanococcus	6x	NA	Yes	Yes	NA	No	No	NA	No	2001	Ballington	Collection, Utilization, and Preservation of Genetic Resources in Vaccinium	HortScience	United States	Little Giant is the first cultivar produced from this hybrid, fruit quality is excellent.
V. microcarpum	Oxycoccus	2x	V. macrocarpon	Oxycoccus	2x	NA	Yes	Yes	NA	No	No	NA	No	2001	Ballington	Collection, Utilization, and Preservation of Genetic Resources in Vaccinium	HortScience	United States	Use of diploid V. oxycoccos from Finland and Alaska for V. macrocarpon improvement
V. vitis-idaea	Vitis-idaea	2x	V. stamineum	Polycodium	2x	NA	Yes	Yes	NA	No	No	NA	Yes	2001	Ballington	Collection, Utilization, and Preservation of Genetic Resources in Vaccinium	HortScience	United States	Meader, pers. comm.
V. darrowii	Cyanococcus	2x	V. vitis-idaea	Vitis-idaea	2x	NA	Yes	Yes	NA	No	No	NA	Yes	2001	Ballington	Collection, Utilization, and Preservation of Genetic Resources in Vaccinium	HortScience	United States	Vorsa, pers. comm.
V. corymbosum	Cyanococcus	4x	V. meridionale	Pyxothamnus	2x	NA	Yes	NA	NA	Yes	No	NA	Yes	2001	Ballington	Collection, Utilization, and Preservation of Genetic Resources in Vaccinium	HortScience	United States	Reported by Doughty 1960, 1962
V. corymbosum	Cyanococcus	4x	V. corymbodendron	Pyxothamnus	2x	NA	Yes	Yes	NA	Yes	No	4x	Yes	2001	Ballington	Collection, Utilization, and Preservation of Genetic Resources in Vaccinium	HortScience	United States	F1s partly fertile and successfully backcrossed in 1998, extremely succeptible to powdery mildew
V. myrsinites	Cyanococcus	4x	V. corymbodendron	Pyxothamnus	2x	NA	Yes	Yes	NA	Yes	No	4x	Yes	2001	Ballington	Collection, Utilization, and Preservation of Genetic Resources in Vaccinium	HortScience	United States	F1 appears to be only slightly fertile
V. corymbosum	Cyanococcus	4x	V. ovatum	Pyxothamnus	2x	NA	Yes	Yes	NA	Yes	No	4x	Yes	2001	Ballington	Collection, Utilization, and Preservation of Genetic Resources in Vaccinium	HortScience	United States	Reported by Draper, F1 successfully backcrossed
V. darrowii	Cyanococcus	2x	V. cylindraceum	Hemimyrtillus	2x	NA	Yes	Yes	NA	No	No	4x	Yes	2001	Ballington	Collection, Utilization, and Preservation of Genetic Resources in Vaccinium	HortScience	United States	Offspring is an amphiploid, PI 666896 in USDA GRIN
V. corymbosum	Cyanococcus	4x	V. elliottii	Cyanococcus	2x	AB	Yes	Yes	NA	Yes	No	4x	No	2003	Wenslaff & Lyrene	Chromosome Homology in Tetraploid Southern Highbush x Vaccinium elliottii Hybrids	HortScience	United States	V. elliottii produces unreduced gametes
V. elliottii	Cyanococcus	2x	V. arboreum	Batodendron	2x	C	Yes	No	NA	No	No	2x	Yes	2003	Wenslaff & Lyrene	Unilateral cross compatibility in Vaccinium elliottii × V. arboreum,an intersectional blueberry hybrid	Euphytica	United States	Unsuccessful when V. arboreum was used as the seed parent, hybrids produced no viable seed
V. cylindraceum	Hemimyrtillus	2x	V. arctostaphylos	Hemimyrtillus	4x	NA	Yes	NA	NA	Yes	No	NA	No	2004	Trehane, Jennifer	Blueberries, Cranberries and Other Vacciniums	Royal Horticultural Society	United Kingdom	"Prince Charming" is a hybrid developed by Barry Starling in 1996, photo and description of hybrid is found in Trehane's book
V. floribundum	Pyxothamnus	2x	V. ovatum	Pyxothamnus	2x	C	Yes	NA	NA	No	No	NA	No	2004	Trehane, Jennifer	Blueberries, Cranberries and Other Vacciniums	Royal Horticultural Society	United Kingdom	"June Ashburner" is the F1 hybrid and was intoduced by Kenneth Ashburner in the early 1970s. "Cinderella" is an F2 of June Ashburner introduced by Barry Starling in 1996.
V. macrocarpon	Oxycoccus	2x	V. microcarpum	Oxycoccus	2x	C	Yes	Yes	NA	No	No	2x	No	2005	Vorsa & Polashock	Alteration of anthocyanin glycosylation in cranberry through interspecific hybridization	Journal of the American Society for Horticultural Science	United States	Use of V. oxycoccos fortransfer of unique anythocyanin profile into V. macrocarpon cultivars
V. constablei	Cyanococcus	6x	V. ashei	Cyanococcus	6x	NA	Yes	NA	NA	No	No	NA	No	2007	Ehlenfeldt et al.	Floral Bud Cold Hardiness of Vaccinium ashei, V. constablaei, and Hybrid Derivatives and the Potential for Producing Northern-adapted Rabbiteye Cultivars	HortScience	United States
V. darrowii	Cyanococcus	2x	V. arboreum	Batodendron	2x	AB	Yes	NA	0.299635	No	Yes	NA	Yes	2009	Chavez & Lyrene	Production and Identification of Colchicine-derived Tetraploid Vaccinium darrowii and Its Use in Breeding	Journal of the American Society for Horticultural Science	United States	Colchicine doubled both parents
V. corymbosum	Cyanococcus	4x	V. ashei	Cyanococcus	6x	C	Yes	NA	NA	Yes	No	5x	No	2009	Miyashita et al.	In vitro induction of the amphiploid in interspecific hybrid of blueberry (Vaccinium corymbosum _x0002_ Vaccinium ashei) with colchicine treatment	Scientia Horticulturae	Japan	Used 5x offspring to colchicine double to create 10x hybrid
V. darrowii	Cyanococcus	2x	V. corymbosum	Cyanococcus	4x	C	Yes	Yes		Yes	No	NA	No	2009	Chavez & Lyrene	Interspecific Crosses and Backcrosses between Diploid Vaccinium darrowii and Tetraploid Southern Highbush Blueberry	Journal of the American Society for Horticultural Science	United States
Hybrid	Cyanococcus	2x	V. corymbosum	Cyanococcus	4x	C	Yes	NA	0.0149652	Yes	No	NA	No	2009	Chavez & Lyrene	Interspecific Crosses and Backcrosses between Diploid Vaccinium darrowii and Tetraploid Southern Highbush Blueberry	Journal of the American Society for Horticultural Science	United States	Hybrid is natural hybrid of V. darrowii x V. fuscatum
V. corymbosum	Cyanococcus	4x	V. darrowii	Cyanococcus	2x	AB	Yes	NA	2.40739	Yes	Yes	NA	No	2009	Chavez & Lyrene	Production and Identification of Colchicine-derived Tetraploid Vaccinium darrowii and Its Use in Breeding	Journal of the American Society for Horticultural Science	United States
V. microcarpum	Oxycoccus	2x	V. darrowii	Cyanococcus	2x	NA	Yes	NA	NA	No	No	2x	Yes	2009	Vorsa et al.	A Blueberry by Cranberry Hybrid Derived from a Vaccinium darrowii x (V. macrocarpon x V. oxycoccos) Intersectional Cross	ActaHort	United States
Hybrid	Oxycoccus	2x	V. darrowii	Cyanococcus	2x	NA	Yes	No	NA	No	No	2x	Yes	2009	Vorsa et al.	A Blueberry by Cranberry Hybrid Derived from a Vaccinium darrowii x (V. macrocarpon x V. oxycoccos) Intersectional Cross	ActaHort	United States	Hybrid was V. macrocarpon x V. oxycoccos
V. darrowii	Cyanococcus	2x	V. arboreum	Batodendron	2x	C	Yes	Yes	0.648612	No	No	2x	Yes	2010	Chavez & Lyrene	Hybridization of two diploid Vaccinium section Cyanococcus species with diploid Vaccinium arboreum in section Batodendron	Euphytica	United States	Hybrids not difficult to obtain
V. fuscatum	Cyanococcus	2x	V. arboreum	Batodendron	2x	C	Yes	Yes	0.457016	No	No	2x	Yes	2010	Chavez & Lyrene	Hybridization of two diploid Vaccinium section Cyanococcus species with diploid Vaccinium arboreum in section Batodendron	Euphytica	United States	Hybrids not difficult to obtain
V. macrocarpon	Oxycoccus	2x	V. ovatum	Pyxothamnus	2x	NA	Yes	NA	NA	No	No	NA	Yes	2010	NA	NA	USDA	United States	PI 660968
V. corymbosum	Cyanococcus	4x	V. arboreum	Batodendron	2x	AB	Yes	Yes	1.2	Yes	Yes	4x	Yes	2011	Lyrene	First Report of Vaccinium arboreum Hybrids with Cultivated Highbush Blueberry	HortScience	United States	V. arboreum was colchicine doubled to produce 1569 seedlings that varied in vigor. BC1 were higher in vigor than F1s.
V. corymbosum	Cyanococcus	4x	V. virgatum	Cyanococcus	6x	C	Yes	NA	0.608586	Yes	No	5x	No	2012	Miyashita et al.	Effect of cross direction and cultivars on crossability of interspecific hybridization between Vaccinium corymbosum and Vaccinium virgatum	Scientia Horticulturae	Japan	All offspring pentaploid
V. myrsinites	Cyanococcus	4x	V. arboreum	Batodendron	2x	AB	Yes	Yes	NA	Yes	Yes	NA	Yes	2012	Lyrene & Olmstead	The Use of Inter-Sectional Hybrids in Blueberry Breeding	International Journal of Fruit Science	United States
V. padifolium	Hemimyrtillus	4x	V. arctostaphylos	Hemimyrtillus	4x	NA	Yes	NA	NA	No	No	NA	No	2012	Ehlenfeldt & Ballington	Vaccinium species of section Hemimyrtillus: Their value to cultivated blueberry and approaches to utilization	Botany	United States	Easily accomplished, produced an abundance of seedlings. Plants had intermiedate features but had not grown large enough to flower
V. padifolium	Hemimyrtillus	4x	V. cylindraceum	Hemimyrtillus	2x	NA	Yes	NA	NA	Yes	No	NA	No	2012	Ehlenfeldt & Ballington	Vaccinium species of section Hemimyrtillus: Their value to cultivated blueberry and approaches to utilization	Botany	United States	Produced ample amounts of what appeared to be hybrids but exhibit less vigor, none grown large enough to flower
V. darrowii	Cyanococcus	2x	V. cylindraceum	Hemimyrtillus	2x	AB	Yes	Yes	NA	No	No	4x	Yes	2012	Ehlenfeldt & Ballington	Vaccinium species of section Hemimyrtillus: Their value to cultivated blueberry and approaches to utilization	Botany	United States	Tetraploid offspring was fertile and moderately vigorous, other four hybrids were weak. The tetraploid offpsring (NC3865) was then crossed with V. corymbosum to produce highly fertile eary flowering plants with shiny black fruit. This was also crossed with a (V. corymbosum x darrowii) x darrowii hybrid to produce highly fertile f2 progeny with black-dull-black fruit. It is being evaluated for orn…
V. stamineum	Polycodium	2x	V. cylindraceum	Hemimyrtillus	2x	NA	Yes	NA	NA	No	No	NA	Yes	2012	Ehlenfeldt & Ballington	Vaccinium species of section Hemimyrtillus: Their value to cultivated blueberry and approaches to utilization	Botany	United States	Cross yielded two weak seedlings that did not survive
V. corymbosum	Cyanococcus	4x	V. cylindraceum	Hemimyrtillus	2x	NA	Yes	NA	NA	Yes	No	NA	Yes	2012	Ehlenfeldt & Ballington	Vaccinium species of section Hemimyrtillus: Their value to cultivated blueberry and approaches to utilization	Botany	United States	Weak seedlings that survived for many years but never produced flowers or fruit
V. angustifolium	Cyanococcus	4x	V. padifolium	Hemimyrtillus	4x	NA	Yes	NA	NA	No	No	NA	Yes	2012	Ehlenfeldt & Ballington	Vaccinium species of section Hemimyrtillus: Their value to cultivated blueberry and approaches to utilization	Botany	United States	Results inconclusive, plants appeared like pure V. angustifolium
V. padifolium	Hemimyrtillus	4x	V. corymbosum	Cyanococcus	4x	NA	Yes	NA	NA	No	No	NA	Yes	2012	Ehlenfeldt & Ballington	Vaccinium species of section Hemimyrtillus: Their value to cultivated blueberry and approaches to utilization	Botany	United States	Yielded two successful hybrids. First: foliage with intermediate appearance; second: less vigorous and appears more highbush-like
Hybrid	Cyanococcus	6x	V. smallii	Hemimyrtillus	6x	AB	Yes	NA	NA	No	No	NA	Yes	2012	Ehlenfeldt & Ballington	Vaccinium species of section Hemimyrtillus: Their value to cultivated blueberry and approaches to utilization	Botany	United States	Hybrid is V. ashei x V. constablaei x V. corymbosum x. V. darrowii. 35 pollinations generated 33 fruits that had 7 viable seeds. 5 putative hybrids are slow to germinate and are of avreage vigor.
V. bracteatum	Bracteata	2x	V. corymbosum	Cyanococcus	4x	AB	Yes	Yes	NA	Yes	Yes	4x	Yes	2013	Tsuda et al.	Production of Intersectional Hybrids between Colchicine-induced Tetraploid Shashanbo (Vaccinium bracteatum) and Highbush Blueberry ‘Spartan’	Journal of the American Society for Horticultural Science	Japan	V. bracteatum was colchicine doubled and cultivar Spartan was used as a pollen doner. Five hybrid seedlings were grafted onto rootstcok of V. virgatum cultivar Homebell. Internal flesh color is redish.
V. corymbosum	Cyanococcus	4x	V. uliginosum	Vaccinium	6x	C	Yes	Yes	0.0595238	Yes	No	5x	Yes	2014	Shigyou et al.	Evaluation of F1 progenies derived from intersectional crossing of Vaccinium uliginosum L., a wild species native to Japan, and highbush blueberry ‘Bluecrop’ (V. corymbosum L.).	Horticulture Research Japan	Japan	Seeds were easier to obtain with V. uliginosum was used as seed parent. Offspring were all confirmed pentaploid by flow cytometry. Offspring were grafted onto Bluecrop rootstocks.
V. padifolium	Hemimyrtillus	4x	V. corymbosum	Cyanococcus	4x	AB	Yes	Yes	0.008	No	No	4x	Yes	2014	Ehlenfeldt & Polashock	Highly Fertile Intersectional Blueberry Hybrids of Vaccinium padifolium Section Hemimyrtillus and V. corymbosum Section Cyanococcus	Journal of the American Society for Horticultural Science	United States
V. corymbosum	Cyanococcus	4x	V. elliottii	Cyanococcus	2x	AB	Yes	NA	NA	Yes	No	4x	No	2014	Lyrene	The Use of Vaccinium elliottii Chapmn. In Breeding Highbush Blueberry	Rutgers Libraries	United States	Described ploidy in Norden, et al 2020
V. corymbosum	Cyanococcus	4x	V. elliottii	Cyanococcus	2x	AB	Yes	NA	NA	Yes	No	3x	No	2014	Lyrene	The Use of Vaccinium elliottii Chapmn. In Breeding Highbush Blueberry	Rutgers Libraries	United States	Described ploidy in Norden, et al 2020
V. darrowii	Cyanococcus	2x	V. stamineum	Polycodium	2x	AB	Yes	Yes	0.25	No	No	2x	Yes	2016	Lyrene	Phenotype and Fertility of Intersectional Hybrids between Tetraploid Highbush Blueberry and Colchicine-treated Vaccinium stamineum	HortScience	United States
V. darrowii	Cyanococcus	2x	V. stamineum	Polycodium	2x	AB	Yes	No	NA	No	No	2x	Yes	2016	Lyrene	Phenotype and Fertility of Intersectional Hybrids between Tetraploid Highbush Blueberry and Colchicine-treated Vaccinium stamineum	HortScience	United States
V. fuscatum	Cyanococcus	2x	V. stamineum	Polycodium	2x	AB	Yes	NA	0.29	No	No	2x	Yes	2016	Lyrene	Phenotype and Fertility of Intersectional Hybrids between Tetraploid Highbush Blueberry and Colchicine-treated Vaccinium stamineum	HortScience	United States
V. fuscatum	Cyanococcus	2x	V. stamineum	Polycodium	2x	AB	Yes	No	NA	No	No	2x	Yes	2016	Lyrene	Phenotype and Fertility of Intersectional Hybrids between Tetraploid Highbush Blueberry and Colchicine-treated Vaccinium stamineum	HortScience	United States
V. elliottii	Cyanococcus	2x	V. stamineum	Polycodium	2x	AB	Yes	No	NA	No	No	2x	Yes	2016	Lyrene	Phenotype and Fertility of Intersectional Hybrids between Tetraploid Highbush Blueberry and Colchicine-treated Vaccinium stamineum	HortScience	United States	Performed in 1980, unpublished data
V. corymbosum	Cyanococcus	4x	V. stamineum	Polycodium	2x	AB	Yes	NA	0.02	Yes	No	4x	Yes	2016	Lyrene	Phenotype and Fertility of Intersectional Hybrids between Tetraploid Highbush Blueberry and Colchicine-treated Vaccinium stamineum	HortScience	United States
V. corymbosum	Cyanococcus	4x	V. stamineum	Polycodium	2x	AB	Yes	Yes	NA	Yes	Yes	4x	Yes	2016	Lyrene	Phenotype and Fertility of Intersectional Hybrids between Tetraploid Highbush Blueberry and Colchicine-treated Vaccinium stamineum	HortScience	United States	Several hundred hybrid seedlings were produced, hybrids were advanced into BC generations
V. corymbosum	Cyanococcus	4x	V. boninense	Bracteata	2x	C	Yes	NA	NA	Yes	No	NA	Yes	2017	Miyashita	Genetic classification in Vaccinium including blueberries and Japanese wild species, and application of their interspecific hybrids for breeding	Bulletin of Tokyo Metropolitan Agriculture and Forestry Research Center	Japan	One hybrid was obtained only when V. boninense was used as the seed parent.
V. corymbosum	Cyanococcus	4x	V. wrightii	Eococcus	2x	C	No	NA	NA	Yes	No	NA	Yes	2017	Miyashita	Genetic classification in Vaccinium including blueberries and Japanese wild species, and application of their interspecific hybrids for breeding	Bulletin of Tokyo Metropolitan Agriculture and Forestry Research Center	Japan
V. corymbosum	Cyanococcus	4x	V. bracteatum	Bracteata	2x	C	No	NA	NA	Yes	No	NA	Yes	2017	Miyashita	Genetic classification in Vaccinium including blueberries and Japanese wild species, and application of their interspecific hybrids for breeding	Bulletin of Tokyo Metropolitan Agriculture and Forestry Research Center	Japan
V. corymbosum	Cyanococcus	4x	V. oldhamii	Ciliata	2x	C	No	NA	NA	Yes	No	NA	Yes	2017	Miyashita	Genetic classification in Vaccinium including blueberries and Japanese wild species, and application of their interspecific hybrids for breeding	Bulletin of Tokyo Metropolitan Agriculture and Forestry Research Center	Japan	One offspring obtained but confirmed to not be a hybrid.
V. corymbosum	Cyanococcus	4x	V. darrowii	Cyanococcus	2x	C	No	NA	NA	Yes	No	NA	No	2017	Miyashita	Genetic classification in Vaccinium including blueberries and Japanese wild species, and application of their interspecific hybrids for breeding	Bulletin of Tokyo Metropolitan Agriculture and Forestry Research Center	Japan
V. corymbosum	Cyanococcus	4x	Hybrid	Cyanococcus	2x	C	Yes	Yes	0.006	Yes	No	4x	No	2017	Miyashita	Genetic classification in Vaccinium including blueberries and Japanese wild species, and application of their interspecific hybrids for breeding	Bulletin of Tokyo Metropolitan Agriculture and Forestry Research Center	Japan	Hybrid is V. darrowii x V. elliottii, offspring achieved only when the hybrid was used as seed parent.
V. virgatum	Cyanococcus	6x	V. boninense	Bracteata	2x	C	No	NA	NA	Yes	No	NA	Yes	2017	Miyashita	Genetic classification in Vaccinium including blueberries and Japanese wild species, and application of their interspecific hybrids for breeding	Bulletin of Tokyo Metropolitan Agriculture and Forestry Research Center	Japan
V. virgatum	Cyanococcus	6x	V. wrightii	Eococcus	2x	C	No	NA	NA	Yes	No	NA	Yes	2017	Miyashita	Genetic classification in Vaccinium including blueberries and Japanese wild species, and application of their interspecific hybrids for breeding	Bulletin of Tokyo Metropolitan Agriculture and Forestry Research Center	Japan
V. virgatum	Cyanococcus	6x	V. bracteatum	Bracteata	2x	C	No	NA	NA	Yes	No	NA	Yes	2017	Miyashita	Genetic classification in Vaccinium including blueberries and Japanese wild species, and application of their interspecific hybrids for breeding	Bulletin of Tokyo Metropolitan Agriculture and Forestry Research Center	Japan
V. virgatum	Cyanococcus	6x	V. oldhamii	Ciliata	2x	C	No	NA	NA	Yes	No	NA	Yes	2017	Miyashita	Genetic classification in Vaccinium including blueberries and Japanese wild species, and application of their interspecific hybrids for breeding	Bulletin of Tokyo Metropolitan Agriculture and Forestry Research Center	Japan
V. virgatum	Cyanococcus	6x	V. darrowii	Cyanococcus	2x	C	No	NA	NA	Yes	No	NA	No	2017	Miyashita	Genetic classification in Vaccinium including blueberries and Japanese wild species, and application of their interspecific hybrids for breeding	Bulletin of Tokyo Metropolitan Agriculture and Forestry Research Center	Japan
V. virgatum	Cyanococcus	6x	Hybrid	Cyanococcus	2x	C	No	NA	NA	Yes	No	NA	No	2017	Miyashita	Genetic classification in Vaccinium including blueberries and Japanese wild species, and application of their interspecific hybrids for breeding	Bulletin of Tokyo Metropolitan Agriculture and Forestry Research Center	Japan	Hybrid is V. darrowii x V. elliottii
V. boninense	Bracteata	2x	V. wrightii	Eococcus	2x	C	Yes	NA	1.0349	No	No	2x	Yes	2017	Miyashita	Genetic classification in Vaccinium including blueberries and Japanese wild species, and application of their interspecific hybrids for breeding	Bulletin of Tokyo Metropolitan Agriculture and Forestry Research Center	Japan
V. boninense	Bracteata	2x	V. bracteatum	Bracteata	2x	C	Yes	NA	0.733913	No	No	2x	No	2017	Miyashita	Genetic classification in Vaccinium including blueberries and Japanese wild species, and application of their interspecific hybrids for breeding	Bulletin of Tokyo Metropolitan Agriculture and Forestry Research Center	Japan
V. boninense	Bracteata	2x	V. oldhamii	Ciliata	2x	C	No	NA	NA	No	No	NA	Yes	2017	Miyashita	Genetic classification in Vaccinium including blueberries and Japanese wild species, and application of their interspecific hybrids for breeding	Bulletin of Tokyo Metropolitan Agriculture and Forestry Research Center	Japan
V. boninense	Bracteata	2x	V. darrowii	Cyanococcus	2x	C	No	NA	NA	No	No	NA	Yes	2017	Miyashita	Genetic classification in Vaccinium including blueberries and Japanese wild species, and application of their interspecific hybrids for breeding	Bulletin of Tokyo Metropolitan Agriculture and Forestry Research Center	Japan
V. boninense	Bracteata	2x	Hybrid	Cyanococcus	2x	C	Yes	Yes	0.0763529	No	No	2x	Yes	2017	Miyashita	Genetic classification in Vaccinium including blueberries and Japanese wild species, and application of their interspecific hybrids for breeding	Bulletin of Tokyo Metropolitan Agriculture and Forestry Research Center	Japan	Hybrid is V. darrowii x V. elliottii, offspring achieved only when the hybrid was used as seed parent. F1s have "light purple flesh and small fruit size, similar to the seed parent TO-303, and the harvest time is the same as that of the parents. (Table 3-14, Plate 3-4). In addition, the flowers of both hybrids, like the pollen parent V. boninense, had the property of blooming for a long period of…
V. wrightii	Eococcus	2x	V. bracteatum	Bracteata	2x	C	No	NA	NA	No	No	NA	Yes	2017	Miyashita	Genetic classification in Vaccinium including blueberries and Japanese wild species, and application of their interspecific hybrids for breeding	Bulletin of Tokyo Metropolitan Agriculture and Forestry Research Center	Japan
V. wrightii	Eococcus	2x	V. oldhamii	Ciliata	2x	C	No	NA	NA	No	No	NA	Yes	2017	Miyashita	Genetic classification in Vaccinium including blueberries and Japanese wild species, and application of their interspecific hybrids for breeding	Bulletin of Tokyo Metropolitan Agriculture and Forestry Research Center	Japan
V. wrightii	Eococcus	2x	V. darrowii	Cyanococcus	2x	C	No	NA	NA	No	No	NA	Yes	2017	Miyashita	Genetic classification in Vaccinium including blueberries and Japanese wild species, and application of their interspecific hybrids for breeding	Bulletin of Tokyo Metropolitan Agriculture and Forestry Research Center	Japan
V. wrightii	Eococcus	2x	Hybrid	Cyanococcus	2x	C	Yes	NA	0.0394961	No	No	2x	Yes	2017	Miyashita	Genetic classification in Vaccinium including blueberries and Japanese wild species, and application of their interspecific hybrids for breeding	Bulletin of Tokyo Metropolitan Agriculture and Forestry Research Center	Japan	Hybrid is V. darrowii x V. elliottii, offspring achieved only when the hybrid was used as seed parent.
V. bracteatum	Bracteata	2x	V. oldhamii	Ciliata	2x	C	No	NA	NA	No	No	NA	Yes	2017	Miyashita	Genetic classification in Vaccinium including blueberries and Japanese wild species, and application of their interspecific hybrids for breeding	Bulletin of Tokyo Metropolitan Agriculture and Forestry Research Center	Japan
V. bracteatum	Bracteata	2x	V. darrowii	Cyanococcus	2x	C	No	NA	NA	No	No	NA	Yes	2017	Miyashita	Genetic classification in Vaccinium including blueberries and Japanese wild species, and application of their interspecific hybrids for breeding	Bulletin of Tokyo Metropolitan Agriculture and Forestry Research Center	Japan
V. bracteatum	Bracteata	2x	Hybrid	Cyanococcus	2x	C	No	NA	NA	No	No	NA	Yes	2017	Miyashita	Genetic classification in Vaccinium including blueberries and Japanese wild species, and application of their interspecific hybrids for breeding	Bulletin of Tokyo Metropolitan Agriculture and Forestry Research Center	Japan	Hybrid is V. darrowii x V. elliottii
V. oldhamii	Ciliata	2x	V. darrowii	Cyanococcus	2x	C	No	NA	NA	No	No	NA	Yes	2017	Miyashita	Genetic classification in Vaccinium including blueberries and Japanese wild species, and application of their interspecific hybrids for breeding	Bulletin of Tokyo Metropolitan Agriculture and Forestry Research Center	Japan
V. oldhamii	Ciliata	2x	Hybrid	Cyanococcus	2x	C	Yes	No	0.0615062	No	No	2x	Yes	2017	Miyashita	Genetic classification in Vaccinium including blueberries and Japanese wild species, and application of their interspecific hybrids for breeding	Bulletin of Tokyo Metropolitan Agriculture and Forestry Research Center	Japan	Hybrid is V. darrowii x V. elliottii, offspring achieved only when the hybrid was used as seed parent.
V. meridionale	Pyxothamnus	4x	V. boreale	Cyanococcus	2x	AB	Yes	Yes	NA	Yes	No	3x	Yes	2017	Ehlenfeldt & Ballington	Prolific triploid production in intersectional crosses of 4x Vaccinium corymbodendron Dunal (section Pyxothamnus) by 2x section Cyanococcus species	Euphytica	United States	All hybrids triploid, was called V. corymbodendron in the paper, but was corrected in a later publication to be V. meridionale. All hybrids were minimally fertile
V. meridionale	Pyxothamnus	4x	V. corymbosum	Cyanococcus	2x	AB	Yes	Yes	NA	Yes	No	3x	Yes	2017	Ehlenfeldt & Ballington	Prolific triploid production in intersectional crosses of 4x Vaccinium corymbodendron Dunal (section Pyxothamnus) by 2x section Cyanococcus species	Euphytica	United States	All hybrids triploid, was called V. corymbodendron in the paper, but was corrected in a later publication to be V. meridionale. All hybrids were minimally fertile
V. meridionale	Pyxothamnus	4x	V. elliottii	Cyanococcus	2x	AB	Yes	Yes	NA	Yes	No	3x	Yes	2017	Ehlenfeldt & Ballington	Prolific triploid production in intersectional crosses of 4x Vaccinium corymbodendron Dunal (section Pyxothamnus) by 2x section Cyanococcus species	Euphytica	United States	All hybrids triploid, was called V. corymbodendron in the paper, but was corrected in a later publication to be V. meridionale. All hybrids were minimally fertile
V. meridionale	Pyxothamnus	4x	V. tenellum	Cyanococcus	2x	AB	Yes	Yes	NA	Yes	No	3x	Yes	2017	Ehlenfeldt & Ballington	Prolific triploid production in intersectional crosses of 4x Vaccinium corymbodendron Dunal (section Pyxothamnus) by 2x section Cyanococcus species	Euphytica	United States	All hybrids triploid, was called V. corymbodendron in the paper, but was corrected in a later publication to be V. meridionale. All hybrids were minimally fertile
V. meridionale	Pyxothamnus	4x	V. darrowii	Cyanococcus	2x	AB	Yes	Yes	NA	Yes	No	3x	Yes	2017	Ehlenfeldt & Ballington	Prolific triploid production in intersectional crosses of 4x Vaccinium corymbodendron Dunal (section Pyxothamnus) by 2x section Cyanococcus species	Euphytica	United States	All hybrids triploid, was called V. corymbodendron in the paper, but was corrected in a later publication to be V. meridionale. All hybrids were minimally fertile
V. meridionale	Pyxothamnus	4x	V. padifolium	Hemimyrtillus	4x	AB	Yes	Yes	NA	No	No	3x	Yes	2017	Ehlenfeldt & Ballington	Prolific triploid production in intersectional crosses of 4x Vaccinium corymbodendron Dunal (section Pyxothamnus) by 2x section Cyanococcus species	Euphytica	United States	All hybrids triploid, was called V. corymbodendron in the paper, but was corrected in a later publication to be V. meridionale. All hybrids were minimally fertile
V. meridionale	Pyxothamnus	4x	V. myrtillus	Myrtillus	2x	AB	Yes	Yes	NA	Yes	No	3x	Yes	2017	Ehlenfeldt & Ballington	Prolific triploid production in intersectional crosses of 4x Vaccinium corymbodendron Dunal (section Pyxothamnus) by 2x section Cyanococcus species	Euphytica	United States	All hybrids triploid, was called V. corymbodendron in the paper, but was corrected in a later publication to be V. meridionale. All hybrids were minimally fertile
V. meridionale	Pyxothamnus	4x	V. vitis-idaea	Vitis-idaea	2x	AB	Yes	Yes	NA	Yes	No	4x	Yes	2017	Ehlenfeldt & Ballington	Prolific triploid production in intersectional crosses of 4x Vaccinium corymbodendron Dunal (section Pyxothamnus) by 2x section Cyanococcus species	Euphytica	United States	Unexpected high fertility with intermediate morphology, grew selfed fruit. Was called V. corymbodendron in the paper, but was corrected in a later publication to be V. meridionale
V. boreale	Cyanococcus	2x	V. darrowii	Cyanococcus	2x	NA	Yes	Yes	NA	No	No	2x	No	2017	Ehlenfeldt & Ballington	Prolific triploid production in intersectional crosses of 4x Vaccinium corymbodendron Dunal (section Pyxothamnus) by 2x section Cyanococcus species	Euphytica	United States	AKA US 973
V. elliottii	Cyanococcus	2x	V. darrowii	Cyanococcus	2x	NA	Yes	Yes	NA	No	No	2x	No	2017	Ehlenfeldt & Ballington	Prolific triploid production in intersectional crosses of 4x Vaccinium corymbodendron Dunal (section Pyxothamnus) by 2x section Cyanococcus species	Euphytica	United States	AKA US 388
V. corymbosum	Cyanococcus	4x	V. darrowii	Cyanococcus	2x	C	Yes	NA	0.0882353	Yes	No	4x	No	2018	Miyashita et al.	Hybridization of highbush blueberry (Vaccinium corymbosum) in section Cyanococcus with two Vaccinium section Bracteata species native to subtropical Asia	Scientia Horticulturae	Japan
V. darrowii	Cyanococcus	2x	V. virgatum	Cyanococcus	6x	AB	Yes	NA	0.0571429	Yes	No	4x	No	2018	Miyashita et al.	Hybridization of highbush blueberry (Vaccinium corymbosum) in section Cyanococcus with two Vaccinium section Bracteata species native to subtropical Asia	Scientia Horticulturae	Japan
V. darrowii	Cyanococcus	2x	V. virgatum	Cyanococcus	6x	AB	Yes	NA	0.0571429	Yes	No	5x	No	2018	Miyashita et al.	Hybridization of highbush blueberry (Vaccinium corymbosum) in section Cyanococcus with two Vaccinium section Bracteata species native to subtropical Asia	Scientia Horticulturae	Japan
V. darrowii	Cyanococcus	2x	V. boninense	Bracteata	2x	AB	Yes	NA	0.0512821	No	No	NA	Yes	2018	Miyashita et al.	Hybridization of highbush blueberry (Vaccinium corymbosum) in section Cyanococcus with two Vaccinium section Bracteata species native to subtropical Asia	Scientia Horticulturae	Japan
V. darrowii	Cyanococcus	2x	V. wrightii	Eococcus	2x	AB	Yes	NA	0.135135	No	No	NA	Yes	2018	Miyashita et al.	Hybridization of highbush blueberry (Vaccinium corymbosum) in section Cyanococcus with two Vaccinium section Bracteata species native to subtropical Asia	Scientia Horticulturae	Japan
V. darrowii	Cyanococcus	2x	Hybrid	Cyanococcus	2x	C	Yes	NA	0.859649	No	No	2x	No	2018	Miyashita et al.	Hybridization of highbush blueberry (Vaccinium corymbosum) in section Cyanococcus with two Vaccinium section Bracteata species native to subtropical Asia	Scientia Horticulturae	Japan	Hybrid was V. darrowii x V. elliottii
Hybrid	Cyanococcus	2x	V. corymbosum	Cyanococcus	4x	AB	Yes	NA	0.04	Yes	No	4x	No	2018	Miyashita et al.	Hybridization of highbush blueberry (Vaccinium corymbosum) in section Cyanococcus with two Vaccinium section Bracteata species native to subtropical Asia	Scientia Horticulturae	Japan	Hybrid was V. darrowii x V. elliottii
Hybrid	Cyanococcus	2x	V. virgatum	Cyanococcus	6x	AB	Yes	NA	0.037037	Yes	No	5x	No	2018	Miyashita et al.	Hybridization of highbush blueberry (Vaccinium corymbosum) in section Cyanococcus with two Vaccinium section Bracteata species native to subtropical Asia	Scientia Horticulturae	Japan	Hybrid was V. darrowii x V. elliottii
Hybrid	Cyanococcus	2x	V. boninense	Bracteata	2x	AB	Yes	NA	0.153846	No	No	NA	Yes	2018	Miyashita et al.	Hybridization of highbush blueberry (Vaccinium corymbosum) in section Cyanococcus with two Vaccinium section Bracteata species native to subtropical Asia	Scientia Horticulturae	Japan	Hybrid was V. darrowii x V. elliottii
Hybrid	Cyanococcus	2x	V. wrightii	Eococcus	2x	AB	Yes	NA	0.291667	No	No	2x	Yes	2018	Miyashita et al.	Hybridization of highbush blueberry (Vaccinium corymbosum) in section Cyanococcus with two Vaccinium section Bracteata species native to subtropical Asia	Scientia Horticulturae	Japan	Hybrid was V. darrowii x V. elliottii
V. boninense	Bracteata	2x	V. corymbosum	Cyanococcus	4x	C	Yes	NA	0.03125	Yes	No	NA	Yes	2018	Miyashita et al.	Hybridization of highbush blueberry (Vaccinium corymbosum) in section Cyanococcus with two Vaccinium section Bracteata species native to subtropical Asia	Scientia Horticulturae	Japan
V. boninense	Bracteata	2x	V. virgatum	Cyanococcus	6x	C	No	NA	NA	Yes	No	NA	Yes	2018	Miyashita et al.	Hybridization of highbush blueberry (Vaccinium corymbosum) in section Cyanococcus with two Vaccinium section Bracteata species native to subtropical Asia	Scientia Horticulturae	Japan
V. corymbosum	Cyanococcus	4x	V. boninense	Bracteata	2x	C	No	NA	NA	Yes	Yes	NA	Yes	2018	Miyashita et al.	Hybridization of highbush blueberry (Vaccinium corymbosum) in section Cyanococcus with two Vaccinium section Bracteata species native to subtropical Asia	Scientia Horticulturae	Japan
V. corymbosum	Cyanococcus	4x	Hybrid	Bracteata	2x	C	Yes	NA	0.00765697	Yes	Yes	4x	Yes	2018	Miyashita et al.	Hybridization of highbush blueberry (Vaccinium corymbosum) in section Cyanococcus with two Vaccinium section Bracteata species native to subtropical Asia	Scientia Horticulturae	Japan	Hybrid was colchicine doubled V. boninense x V. wrightii obtained by Miyashita 2017
V. corymbosum	Cyanococcus	4x	Hybrid	NA	2x	C	Yes	NA	0.00757576	Yes	No	4x	Yes	2018	Miyashita et al.	Hybridization of highbush blueberry (Vaccinium corymbosum) in section Cyanococcus with two Vaccinium section Bracteata species native to subtropical Asia	Scientia Horticulturae	Japan	Hybrid was a V. darrowii x V. elliotii individual x V. boninense obtained by Miyashita 2017
V. ovatum	Pyxothamnus	2x	V. floribundum	Pyxothamnus	2x	NA	Yes	NA	NA	No	No	NA	No	2018	NA	NA	USDA	United States	PI 689385 (dwarf black fruited), PI 689386 (full size black fruited), PI 689387 (blue fruit)
V. elliottii	Cyanococcus	2x	V. corymbosum	Cyanococcus	4x	C	Yes	No	0.00418507	Yes	No	3x	No	2020	Norden et al.	Ploidy, Fertility, and Phenotypes of F1 Hybrids between Tetraploid Highbush Blueberry Cultivars and Diploid Vaccinium elliottii	HortScience	United States
V. elliottii	Cyanococcus	2x	V. corymbosum	Cyanococcus	4x	C	Yes	Yes	0.000697512	Yes	No	4x	No	2020	Norden et al.	Ploidy, Fertility, and Phenotypes of F1 Hybrids between Tetraploid Highbush Blueberry Cultivars and Diploid Vaccinium elliottii	HortScience	United States
V. uliginosum	Vaccinium	4x	Hybrid	Cyanococcus	4x	AB	Yes	NA	0.376147	No	No	4x	Yes	2021	Erst et al.	Applying Biotechnology in the Propagation and Further Selection of Vaccinium uliginosum × (V. corymbosum × V. angustifolium) Hybrids	Plants	Russia	Hybrid was V. corymbosum x V. angustifolium
V. corymbosum	Cyanococcus	4x	V. stamineum	Polycodium	2x	C	Yes	Yes	0.140617	Yes	Yes	4x	Yes	2021	Lyrene	Breeding Cultivars from Blueberry × Deerberry Hybrids: Progress and Prospects	HortScience	United States	V. stamineum was colchicine doubled.
V. fuscatum	Cyanococcus	2x	V. stamineum	Polycodium	2x	AB	Yes	NA	NA	No	No	NA	Yes	2021	Lyrene	Breeding Cultivars from Blueberry × Deerberry Hybrids: Progress and Prospects	HortScience	United States	Numerous seedlings, offpsring weak
V. elliottii	Cyanococcus	2x	V. stamineum	Polycodium	2x	AB	Yes	NA	NA	No	No	NA	Yes	2021	Lyrene	Breeding Cultivars from Blueberry × Deerberry Hybrids: Progress and Prospects	HortScience	United States	Numerous seedlings, offpsring weak
V. darrowii	Cyanococcus	2x	V. stamineum	Polycodium	2x	AB	Yes	NA	NA	No	No	NA	Yes	2021	Lyrene	Breeding Cultivars from Blueberry × Deerberry Hybrids: Progress and Prospects	HortScience	United States	Numerous seedlings, offpsring weak
V. corymbosum	Cyanococcus	4x	V. stamineum	Polycodium	2x	AB	Yes	NA	NA	Yes	No	NA	Yes	2021	Lyrene	Breeding Cultivars from Blueberry × Deerberry Hybrids: Progress and Prospects	HortScience	United States
V. stamineum	Polycodium	2x	V. arboreum	Batodendron	2x	AB	Yes	NA	NA	No	No	NA	Yes	2021	Lyrene	Breeding Cultivars from Blueberry × Deerberry Hybrids: Progress and Prospects	HortScience	United States
V. corymbosum	Cyanococcus	4x	V. myrtillus	Myrtillus	2x	AB	Yes	NA	0.164384	Yes	Yes	4x	Yes	2021	Podwyszynska et al.	Chromosome Doubling in Genetically Diverse Bilberry (Vaccinium myrtillus L.) Accessions and Evaluation of Tetraploids in Terms of Phenotype and Ability to Cross with Highbush Blueberry (V. corymbosum L.)	Agronomy	Poland	Myrtillus was colchicine doubled to be a tetraploid. HB blueberry cultivars used were Bluecrop, Northland, and Liberty. Liberty was the most successful maternal parent.
V. corymbosum	Cyanococcus	4x	V. meridionale	Pyxothamnus	4x	AB	Yes	Yes	1.26866	No	No	4x	Yes	2021	Ehlenfeldt & Luteyn	Fertile Intersectional F1 Hybrids of 4x Vaccinium meridionale (Section Pyxothamnus) and Highbush Blueberry, V. corymbosum (Section Cyanococcus)	HortScience	United States	Hybrids were intermediate, used a variety of cultivars both NHB and SHB for seed parents.
V. corymbosum	Cyanococcus	4x	Hybrid	NA	4x	AB	Yes	Yes	1.27778	No	No	4x	Yes	2022	Ehlenfeldt et al.	Asymmetric Reciprocal Crossing Behavior of an Andean Blueberry (V. meridionale) × Lingonberry (V. vitis-idaea) Hybrid	Plants	United States	Hybrid was V. meriondale x V. vitis-idaea, medium vigor, susceptible to powdery mildew, slow growing but one offspring (US 2537) was notably vigorous and fertile
Hybrid	NA	4x	V. corymbosum	Cyanococcus	4x	AB	Yes	NA	0.0666667	No	No	5x	Yes	2022	Ehlenfeldt et al.	Asymmetric Reciprocal Crossing Behavior of an Andean Blueberry (V. meridionale) × Lingonberry (V. vitis-idaea) Hybrid	Plants	United States	Hybrid was V. meriondale x V. vitis-idaea
Hybrid	NA	4x	V. corymbosum	Cyanococcus	4x	AB	Yes	Yes	0.062201	No	No	6x	Yes	2022	Ehlenfeldt et al.	Asymmetric Reciprocal Crossing Behavior of an Andean Blueberry (V. meridionale) × Lingonberry (V. vitis-idaea) Hybrid	Plants	United States	Hybrid was V. meriondale x V. vitis-idaea
Hybrid	NA	4x	V. padifolium	Hemimyrtillus	4x	AB	Yes	NA	0.025	No	No	6x	Yes	2022	Ehlenfeldt et al.	Asymmetric Reciprocal Crossing Behavior of an Andean Blueberry (V. meridionale) × Lingonberry (V. vitis-idaea) Hybrid	Plants	United States	Hybrid was V. meriondale x V. vitis-idaea
Hybrid	NA	4x	V. virgatum	Cyanococcus	6x	AB	Yes	NA	0.027027	Yes	No	7x	Yes	2022	Ehlenfeldt et al.	Asymmetric Reciprocal Crossing Behavior of an Andean Blueberry (V. meridionale) × Lingonberry (V. vitis-idaea) Hybrid	Plants	United States	Hybrid was V. meriondale x V. vitis-idaea
V. virgatum	Cyanococcus	6x	Hybrid	NA	4x	AB	Yes	NA	0.0224719	Yes	No	5x	Yes	2022	Ehlenfeldt et al.	Asymmetric Reciprocal Crossing Behavior of an Andean Blueberry (V. meridionale) × Lingonberry (V. vitis-idaea) Hybrid	Plants	United States	Hybrid was V. meriondale x V. vitis-idaea, offspring vigorous
V. meridionale	Pyxothamnus	4x	V. vitis-idaea	Vitis-idaea	2x	C	Yes	Yes	NA	Yes	No	3x	Yes	2022	Ehlenfeldt et al.	Fertile Intersectional Hybrids of 4x Andean Blueberry (Vaccinium meridionale) and 2x Lingonberry (V. vitis-idaea)	HortScience	United States	Offspring were both triploid and tetraploid, authors suggest that V. meridionale can be used for conventional breeding without difficulty
V. meridionale	Pyxothamnus	4x	V. vitis-idaea	Vitis-idaea	2x	C	Yes	Yes	NA	Yes	No	4x	Yes	2022	Ehlenfeldt et al.	Fertile Intersectional Hybrids of 4x Andean Blueberry (Vaccinium meridionale) and 2x Lingonberry (V. vitis-idaea)	HortScience	United States	Offspring were both triploid and tetraploid, authors suggest that V. meridionale can be used for conventional breeding without difficulty
V. fuscatum	Cyanococcus	2x	V. crassifolium	Herpothamnus	2x	NA	Yes	NA	NA	No	No	2x	Yes	2022	Redpath et al.	Nuclear DNA contents and ploidy levels of North American Vaccinium species and interspecific hybrids	Scientia Horticulturae	United States
V. tenellum	Cyanococcus	2x	V. elliottii	Cyanococcus	2x	NA	Yes	NA	NA	No	No	2x	No	2022	Redpath et al.	Nuclear DNA contents and ploidy levels of North American Vaccinium species and interspecific hybrids	Scientia Horticulturae	United States
V. elliottii	Cyanococcus	2x	V. fuscatum	Cyanococcus	2x	NA	Yes	NA	NA	No	No	2x	No	2022	Redpath et al.	Nuclear DNA contents and ploidy levels of North American Vaccinium species and interspecific hybrids	Scientia Horticulturae	United States
V. myrtilloides	Cyanococcus	2x	V. elliottii	Cyanococcus	2x	NA	Yes	NA	NA	No	No	2x	No	2022	Redpath et al.	Nuclear DNA contents and ploidy levels of North American Vaccinium species and interspecific hybrids	Scientia Horticulturae	United States
V. meridionale	Pyxothamnus	4x	V. macrocarpon	Oxycoccus	2x	C	Yes	Yes	NA	Yes	Yes	4x	Yes	2023	Ehlenfeldt et al.	Fertile Intersectional F1 Hybrids of 4x Andean Blueberry (Vaccinium meridionale) and 4x American Cranberry (Vaccinium macrocarpon)	HortScience	United States	Authors suggest that these hybrids may be used in conventional cranberry breeding without significant difficulty.
V. fuscatum	Cyanococcus	2x	V. darrowii	Cyanococcus	2x	C	Yes	NA	NA	No	No	2x	No	2023	Herniter, et al.	Trait Mapping of Phenolic Acids in an Interspecific (Vaccinium corymbosum var. caesariense × V. darrowii) Diploid Blueberry Population	Plants	United States	The hybrid population was used for phenolic acid trait mapping
V. vitis-idaea	Vitis-idaea	2x	V. fuscatum	Cyanococcus	2x	C	Yes	Yes	0.0207612	No	No	3x	Yes	2023	Ehlenfeldt et al.	Triploid Hybrids of 2x Lingonberry (Vaccinium vitis-idaea) by 2x Black Highbush Blueberry (V. fuscatum) and 2x Elliott’s Blueberry (V. elliottii) as Evidence of a Genome Balance Requirement for Hybridization Success	Horticulturae	United States	Triploid offspring were pollinated with 6x V. virgatum and prodced progeny.
V. vitis-idaea	Vitis-idaea	2x	V. fuscatum	Cyanococcus	2x	C	Yes	Yes	0.0207612	No	No	4x	Yes	2023	Ehlenfeldt et al.	Triploid Hybrids of 2x Lingonberry (Vaccinium vitis-idaea) by 2x Black Highbush Blueberry (V. fuscatum) and 2x Elliott’s Blueberry (V. elliottii) as Evidence of a Genome Balance Requirement for Hybridization Success	Horticulturae	United States
V. vitis-idaea	Vitis-idaea	2x	V. elliottii	Cyanococcus	2x	C	Yes	No	0.0526316	No	No	3x	Yes	2023	Ehlenfeldt et al.	Triploid Hybrids of 2x Lingonberry (Vaccinium vitis-idaea) by 2x Black Highbush Blueberry (V. fuscatum) and 2x Elliott’s Blueberry (V. elliottii) as Evidence of a Genome Balance Requirement for Hybridization Success	Horticulturae	United States

## Sheet: No Hybrids (Names Revised)
SpeciesA	SectA	PloidyA	SpeciesB	SectB	PloidyB	Direction	Progeny Obtained?	Progeny Fertile?	seedlings/flower	Interploidy	Colchicine	PloidyOffspring	Intersectional?	Year	Author	Title	Journal	Country	Notes
V. angustifolium	Cyanococcus	4x	V. myrtilloides	Cyanococcus	2x	NA	Yes	NA	NA	Yes	No	NA	No	1937	Coville	Improving the Wild Blueberry	Yearbook of Agriculture	United States	Crosses were performed in 1909-1910, any fruit that were obtained had seeds that produced weak and uproductive offspring (likely triploid?)
V. corymbosum	Cyanococcus	4x	V. fuscatum	Cyanococcus	2x	NA	Yes	NA	NA	Yes	No	NA	No	1937	Coville	Improving the Wild Blueberry	Yearbook of Agriculture	United States	Crosses were performed in 1909-1910, any fruit that were obtained had seeds that produced weak and uproductive offspring (likely triploid?)
V. corymbosum	Cyanococcus	4x	V. pallidum	Cyanococcus	2x	NA	Yes	NA	NA	Yes	No	NA	No	1937	Coville	Improving the Wild Blueberry	Yearbook of Agriculture	United States	Crosses were performed in 1909-1910, any fruit that were obtained had seeds that produced weak and uproductive offspring (likely triploid?)
V. corymbosum	Cyanococcus	4x	V. angustifolium	Cyanococcus	4x	NA	Yes	NA	NA	No	No	NA	No	1937	Coville	Improving the Wild Blueberry	Yearbook of Agriculture	United States
V. corymbosum	Cyanococcus	4x	V. myrsinites	Cyanococcus	4x	NA	Yes	NA	NA	No	No	NA	No	1937	Coville	Improving the Wild Blueberry	Yearbook of Agriculture	United States
V. corymbosum	Cyanococcus	4x	V. hirsutum	Cyanococcus	4x	NA	Yes	NA	NA	No	No	NA	No	1937	Coville	Improving the Wild Blueberry	Yearbook of Agriculture	United States
V. corymbosum	Cyanococcus	4x	V. angustifolium	Cyanococcus	4x	NA	Yes	Yes	NA	No	No	NA	No	1937	Coville	Improving the Wild Blueberry	Yearbook of Agriculture	United States	Performed in 1913, Brooks (V. corymbosum) and Russel (V. angustifolium) were the two parents used for these initial crosses that started blueberry domestication
V. vitis-idaea	Vitis-idaea	2x	V. macrocarpon	Oxycoccus	2x	NA	Yes	NA	NA	No	No	NA	Yes	1944	Schultz	Some Cytotaxonomic and Germination Studies in the Genus Vaccinium	Washington State University	United States
V. ovatum	Pyxothamnus	2x	V. macrocarpon	Oxycoccus	2x	NA	Yes	NA	NA	No	No	NA	Yes	1944	Schultz	Some Cytotaxonomic and Germination Studies in the Genus Vaccinium	Washington State University	United States
V. ovatum	Pyxothamnus	2x	V. vitis-idaea	Vitis-idaea	2x	NA	Yes	NA	NA	No	No	NA	Yes	1944	Schultz	Some Cytotaxonomic and Germination Studies in the Genus Vaccinium	Washington State University	United States
V. ovatum	Pyxothamnus	2x	V. myrtilloides	Cyanococcus	2x	NA	Yes	NA	NA	No	No	NA	Yes	1944	Schultz	Some Cytotaxonomic and Germination Studies in the Genus Vaccinium	Washington State University	United States
V. ovatum	Pyxothamnus	2x	V. parvifolium	Myrtillus	2x	NA	Yes	NA	NA	No	No	NA	Yes	1944	Schultz	Some Cytotaxonomic and Germination Studies in the Genus Vaccinium	Washington State University	United States
V. corymbosum	Cyanococcus	4x	V. uliginosum	Vaccinium	NA	NA	Yes	NA	NA	Yes	No	NA	Yes	1944	Schultz	Some Cytotaxonomic and Germination Studies in the Genus Vaccinium	Washington State University	United States
V. tenellum	Cyanococcus	2x	V. darrowii	Cyanococcus	2x	NA	Yes	NA	NA	No	No	NA	No	1945	Darrow & Camp	Vaccinium Hybrids and the Development of New Horticultural Material	Bulletin of the Torrey Botanical Club	United States	Considered a successful interspecific hybrid
V. pallidum	Cyanococcus	2x	V. myrtilloides	Cyanococcus	2x	NA	Yes	NA	NA	No	No	NA	No	1945	Darrow & Camp	Vaccinium Hybrids and the Development of New Horticultural Material	Bulletin of the Torrey Botanical Club	United States	Considered a successful interspecific hybrid
V. pallidum	Cyanococcus	2x	V. fuscatum	Cyanococcus	2x	NA	Yes	NA	NA	No	No	NA	No	1945	Darrow & Camp	Vaccinium Hybrids and the Development of New Horticultural Material	Bulletin of the Torrey Botanical Club	United States	Considered a successful interspecific hybrid
V. corymbosum	Cyanococcus	4x	V. virgatum	Cyanococcus	4x	NA	Yes	NA	NA	No	No	NA	No	1945	Darrow & Camp	Vaccinium Hybrids and the Development of New Horticultural Material	Bulletin of the Torrey Botanical Club	United States	Considered a successful interspecific hybrid
V. formosum	Cyanococcus	4x	V. simulatum	Cyanococcus	4x	NA	Yes	NA	NA	No	No	NA	No	1945	Darrow & Camp	Vaccinium Hybrids and the Development of New Horticultural Material	Bulletin of the Torrey Botanical Club	United States	Considered a successful interspecific hybrid
V. formosum	Cyanococcus	4x	V. altomontanum	Cyanococcus	4x	NA	Yes	NA	NA	No	No	NA	No	1945	Darrow & Camp	Vaccinium Hybrids and the Development of New Horticultural Material	Bulletin of the Torrey Botanical Club	United States	Considered a successful interspecific hybrid
V. formosum	Cyanococcus	4x	V. myrsinites	Cyanococcus	4x	NA	Yes	NA	NA	No	No	NA	No	1945	Darrow & Camp	Vaccinium Hybrids and the Development of New Horticultural Material	Bulletin of the Torrey Botanical Club	United States	Considered a successful interspecific hybrid
V. formosum	Cyanococcus	4x	V. virgatum	Cyanococcus	4x	NA	Yes	NA	NA	No	No	NA	No	1945	Darrow & Camp	Vaccinium Hybrids and the Development of New Horticultural Material	Bulletin of the Torrey Botanical Club	United States	Considered a successful interspecific hybrid
V. formosum	Cyanococcus	4x	V. angustifolium	Cyanococcus	4x	NA	Yes	NA	NA	No	No	NA	No	1945	Darrow & Camp	Vaccinium Hybrids and the Development of New Horticultural Material	Bulletin of the Torrey Botanical Club	United States	Considered a successful interspecific hybrid
V. formosum	Cyanococcus	4x	V. corymbosum	Cyanococcus	4x	NA	Yes	NA	NA	No	No	NA	No	1945	Darrow & Camp	Vaccinium Hybrids and the Development of New Horticultural Material	Bulletin of the Torrey Botanical Club	United States	Considered a successful interspecific hybrid
V. formosum	Cyanococcus	4x	V. hirsutum	Cyanococcus	4x	NA	Yes	NA	NA	No	No	NA	No	1945	Darrow & Camp	Vaccinium Hybrids and the Development of New Horticultural Material	Bulletin of the Torrey Botanical Club	United States	Considered a successful interspecific hybrid
V. formosum	Cyanococcus	4x	V. arctostaphylos	Hemimyrtillus	4x	NA	Yes	NA	NA	No	No	NA	Yes	1945	Darrow & Camp	Vaccinium Hybrids and the Development of New Horticultural Material	Bulletin of the Torrey Botanical Club	United States	Considered a successful interspecific hybrid
V. angustifolium	Cyanococcus	4x	V. altomontanum	Cyanococcus	4x	NA	Yes	NA	NA	No	No	NA	No	1945	Darrow & Camp	Vaccinium Hybrids and the Development of New Horticultural Material	Bulletin of the Torrey Botanical Club	United States	Considered a successful interspecific hybrid
V. angustifolium	Cyanococcus	4x	V. virgatum	Cyanococcus	4x	NA	Yes	NA	NA	No	No	NA	No	1945	Darrow & Camp	Vaccinium Hybrids and the Development of New Horticultural Material	Bulletin of the Torrey Botanical Club	United States	Considered a successful interspecific hybrid
V. angustifolium	Cyanococcus	4x	V. hirsutum	Cyanococcus	4x	NA	Yes	NA	NA	No	No	NA	No	1945	Darrow & Camp	Vaccinium Hybrids and the Development of New Horticultural Material	Bulletin of the Torrey Botanical Club	United States	Considered a successful interspecific hybrid
V. angustifolium	Cyanococcus	4x	V. angustifolium	Cyanococcus	4x	NA	Yes	NA	NA	No	No	NA	No	1945	Darrow & Camp	Vaccinium Hybrids and the Development of New Horticultural Material	Bulletin of the Torrey Botanical Club	United States	Considered a successful interspecific hybrid
V. angustifolium	Cyanococcus	4x	V. myrsinites	Cyanococcus	4x	NA	Yes	NA	NA	No	No	NA	No	1945	Darrow & Camp	Vaccinium Hybrids and the Development of New Horticultural Material	Bulletin of the Torrey Botanical Club	United States	Considered a successful interspecific hybrid
V. ashei	Cyanococcus	6x	V. virgatum	Cyanococcus	6x	NA	Yes	NA	NA	No	No	NA	No	1945	Darrow & Camp	Vaccinium Hybrids and the Development of New Horticultural Material	Bulletin of the Torrey Botanical Club	United States	Considered a successful interspecific hybrid
V. ashei	Cyanococcus	6x	V. constablei	Cyanococcus	6x	NA	Yes	NA	NA	No	No	NA	No	1945	Darrow & Camp	Vaccinium Hybrids and the Development of New Horticultural Material	Bulletin of the Torrey Botanical Club	United States	Considered a successful interspecific hybrid
V. angustifolium	Cyanococcus	2x	V. altomontanum	Cyanococcus	4x	NA	Yes	NA	NA	Yes	No	NA	No	1945	Darrow & Camp	Vaccinium Hybrids and the Development of New Horticultural Material	Bulletin of the Torrey Botanical Club	United States	Considered a successful interspecific hybrid
V. formosum	Cyanococcus	4x	V. virgatum	Cyanococcus	6x	NA	Yes	NA	NA	Yes	No	NA	No	1945	Darrow & Camp	Vaccinium Hybrids and the Development of New Horticultural Material	Bulletin of the Torrey Botanical Club	United States	Considered a successful interspecific hybrid
V. formosum	Cyanococcus	4x	V. ashei	Cyanococcus	6x	NA	Yes	NA	NA	Yes	No	NA	No	1945	Darrow & Camp	Vaccinium Hybrids and the Development of New Horticultural Material	Bulletin of the Torrey Botanical Club	United States	Considered a successful interspecific hybrid
V. formosum	Cyanococcus	4x	V. constablei	Cyanococcus	6x	NA	Yes	NA	NA	Yes	No	NA	No	1945	Darrow & Camp	Vaccinium Hybrids and the Development of New Horticultural Material	Bulletin of the Torrey Botanical Club	United States	Considered a successful interspecific hybrid
V. simulatum	Cyanococcus	4x	V. ashei	Cyanococcus	6x	NA	Yes	NA	NA	Yes	No	NA	No	1945	Darrow & Camp	Vaccinium Hybrids and the Development of New Horticultural Material	Bulletin of the Torrey Botanical Club	United States	Considered a successful interspecific hybrid
V. myrtilloides	Cyanococcus	2x	V. tenellum	Cyanococcus	2x	NA	Yes	NA	NA	No	No	NA	No	1945	Darrow & Camp	Vaccinium Hybrids and the Development of New Horticultural Material	Bulletin of the Torrey Botanical Club	United States	Seed germinated, from a previous cross made in 1942 or 1943
V. myrtilloides	Cyanococcus	2x	V. pallidum	Cyanococcus	2x	NA	Yes	NA	NA	No	No	NA	No	1945	Darrow & Camp	Vaccinium Hybrids and the Development of New Horticultural Material	Bulletin of the Torrey Botanical Club	United States	Seeds obtained, from a previous cross made in 1942 or 1943
V. myrtilloides	Cyanococcus	2x	V. elliottii	Cyanococcus	2x	NA	Yes	NA	NA	No	No	NA	No	1945	Darrow & Camp	Vaccinium Hybrids and the Development of New Horticultural Material	Bulletin of the Torrey Botanical Club	United States	Seeds obtained, from a previous cross made in 1942 or 1943
V. darrowii	Cyanococcus	2x	V. elliottii	Cyanococcus	2x	NA	Yes	NA	NA	No	No	NA	No	1945	Darrow & Camp	Vaccinium Hybrids and the Development of New Horticultural Material	Bulletin of the Torrey Botanical Club	United States	Seed germinated, from a previous cross made in 1942 or 1943
V. darrowii	Cyanococcus	2x	V. pallidum	Cyanococcus	2x	NA	Yes	NA	NA	No	No	NA	No	1945	Darrow & Camp	Vaccinium Hybrids and the Development of New Horticultural Material	Bulletin of the Torrey Botanical Club	United States	Seed germinated, from a previous cross made in 1942 or 1943
V. darrowii	Cyanococcus	2x	V. ovatum	Pyxothamnus	2x	NA	Yes	NA	NA	No	No	NA	Yes	1945	Darrow & Camp	Vaccinium Hybrids and the Development of New Horticultural Material	Bulletin of the Torrey Botanical Club	United States	Seed germinated, from a previous cross made in 1942 or 1943
V. angustifolium	Cyanococcus	4x	V. arkansanum	Cyanococcus	4x	NA	Yes	NA	NA	No	No	NA	No	1945	Darrow & Camp	Vaccinium Hybrids and the Development of New Horticultural Material	Bulletin of the Torrey Botanical Club	United States	Seeds obtained, from a previous cross made in 1942 or 1943
V. altomontanum	Cyanococcus	4x	V. virgatum	Cyanococcus	4x	NA	Yes	NA	NA	No	No	NA	No	1945	Darrow & Camp	Vaccinium Hybrids and the Development of New Horticultural Material	Bulletin of the Torrey Botanical Club	United States	Seed germinated, from a previous cross made in 1942 or 1943
V. myrsinites	Cyanococcus	4x	V. arkansanum	Cyanococcus	4x	NA	Yes	NA	NA	No	No	NA	No	1945	Darrow & Camp	Vaccinium Hybrids and the Development of New Horticultural Material	Bulletin of the Torrey Botanical Club	United States	Seeds obtained, from a previous cross made in 1942 or 1943
V. darrowii	Cyanococcus	2x	V. formosum	Cyanococcus	4x	NA	Yes	NA	NA	Yes	No	NA	No	1945	Darrow & Camp	Vaccinium Hybrids and the Development of New Horticultural Material	Bulletin of the Torrey Botanical Club	United States	Pentaploids have been produced with ease and can be found in the wild, triplpid plants are unknown. This cross yieled only ~20 seeds
V. altomontanum	Cyanococcus	4x	V. ashei	Cyanococcus	6x	NA	Yes	NA	NA	Yes	No	NA	No	1945	Darrow & Camp	Vaccinium Hybrids and the Development of New Horticultural Material	Bulletin of the Torrey Botanical Club	United States
V. formosum	Cyanococcus	4x	V. constablei	Cyanococcus	6x	NA	Yes	NA	NA	Yes	No	NA	No	1945	Darrow & Camp	Vaccinium Hybrids and the Development of New Horticultural Material	Bulletin of the Torrey Botanical Club	United States
V. virgatum	Cyanococcus	4x	V. ashei	Cyanococcus	6x	NA	Yes	NA	NA	Yes	No	NA	No	1945	Darrow & Camp	Vaccinium Hybrids and the Development of New Horticultural Material	Bulletin of the Torrey Botanical Club	United States
V. angustifolium	Cyanococcus	4x	V. ashei	Cyanococcus	6x	NA	Yes	NA	NA	Yes	No	NA	No	1945	Darrow & Camp	Vaccinium Hybrids and the Development of New Horticultural Material	Bulletin of the Torrey Botanical Club	United States
V. myrsinites	Cyanococcus	4x	V. ashei	Cyanococcus	6x	NA	Yes	NA	NA	Yes	No	NA	No	1945	Darrow & Camp	Vaccinium Hybrids and the Development of New Horticultural Material	Bulletin of the Torrey Botanical Club	United States
V. myrsinites	Cyanococcus	4x	V. constablei	Cyanococcus	6x	NA	Yes	NA	NA	Yes	No	NA	No	1945	Darrow & Camp	Vaccinium Hybrids and the Development of New Horticultural Material	Bulletin of the Torrey Botanical Club	United States
V. stamineum	Polycodium	2x	V. myrtilloides	Cyanococcus	2x	NA	Yes	NA	NA	No	No	NA	Yes	1945	Darrow & Camp	Vaccinium Hybrids and the Development of New Horticultural Material	Bulletin of the Torrey Botanical Club	United States	Cross was performed by Coville
V. angustifolium	Cyanococcus	4x	V. corymbosum	Cyanococcus	4x	C	Yes	Yes	NA	No	No	NA	No	1946	Johnston	Observations on Hybridizing Lowbush and Highbush Blueberries	Proceedings of the American Society for Horticultural Sciences	United States	F1s all had undesirable characteristics of low bush height and small, dark berries. F2s were too young to be evaluated.
V. angustifolium	Cyanococcus	4x	V. formosum	Cyanococcus	4x	NA	Yes	Yes	NA	No	No	NA	No	1952	Darrow et al.	An Evaluation of Interspecific Blueberry Crosses	Proceedings of the American Society for Horticultural Sciences	United States	Suspected that V. lamarckii parent was actually a hybrid with V. myrtilloides due to some phenotypic traits. Offspring were all "half-highs"
V. formosum	Cyanococcus	4x	V. myrsinites	Cyanococcus	4x	NA	Yes	Yes	NA	No	No	NA	No	1952	Darrow et al.	An Evaluation of Interspecific Blueberry Crosses	Proceedings of the American Society for Horticultural Sciences	United States	Several offspring were almost evergreen. Dixie cultivar was used as higbush parent. "Plants of highbush × Florida evergreen were unusually vigorous and the black to very dark blue fruit ripened very late. This cross seems exceptionally promising because of the drought resistance of the evergreen parent and the increased hardiness of the hybrids."
V. altomontanum	Cyanococcus	4x	V. angustifolium	Cyanococcus	4x	NA	Yes	Yes	NA	No	No	NA	No	1952	Darrow et al.	An Evaluation of Interspecific Blueberry Crosses	Proceedings of the American Society for Horticultural Sciences	United States	Powdery mildew susceptibility. "The lowbush x dryland lowbush plants so far fruited were not promising in Maryland, but the cross should have further tests."
V. altomontanum	Cyanococcus	4x	V. formosum	Cyanococcus	4x	NA	Yes	Yes	NA	No	No	NA	No	1952	Darrow et al.	An Evaluation of Interspecific Blueberry Crosses	Proceedings of the American Society for Horticultural Sciences	United States	Offspring fruit matures late and is dark blue. "The dryland lowbush x highbush plants are low growing (about 2½ to 3 feet) and have spread rather freely. The fruit of selections is rather large but the color is dark blue."
V. ashei	Cyanococcus	6x	V. constablei	Cyanococcus	6x	NA	Yes	Yes	NA	No	No	NA	No	1952	Darrow et al.	An Evaluation of Interspecific Blueberry Crosses	Proceedings of the American Society for Horticultural Sciences	United States	"Seedlings of rabbiteye × Constables blueberry have been hardy in Maryland when the rabbiteye varieties were not. Though many seedlings are not vigorous, some are vigorous and bear light blue fruit. A few have fruit of good quality. This line of breeding is especially promising."
V. ashei	Cyanococcus	6x	V. formosum	Cyanococcus	4x	NA	Yes	Yes	NA	Yes	No	5x	No	1952	Darrow et al.	An Evaluation of Interspecific Blueberry Crosses	Proceedings of the American Society for Horticultural Sciences	United States	"The rabbiteye x highbush crosses are exceptionally vigorous and are hardier than the rabbiteye. Though self-unfruitful, they have set good crops where rabbiteye and highbush are nearby. Some produce large-sized fruit of high flavor."
V. uliginosum	Vaccinium	4x	V. corymbosum	Cyanococcus	4x	C	Yes	Yes	NA	No	No	NA	Yes	1963	Rousi	Hybridization Between Vaccinium uliginosum and Cultivated Blueberry	Journal of the Agricultural Research Centre	Finland	Highbush cultivars used were Rancocas and Pemberton
V. macrocarpon	Oxycoccus	2x	V. vitis-idaea	Vitis-idaea	2x	C	Yes	No	NA	No	No	NA	Yes	1977	Christ	Crossbreedings Between Cranberries (Vaccinium Macrocarpon Ait.) and Cowberries (Vaccinium Vitis Idaea L.)	ActaHort	Germany	Using V. vitis-idaea as a female parent led to higher success, offspring are sterile
V. macrocarpon	Oxycoccus	2x	V. microcarpum	Oxycoccus	2x	C	NA	NA	NA	No	No	NA	No	1977	Christ	Crossbreedings Between Cranberries (Vaccinium Macrocarpon Ait.) and Cowberries (Vaccinium Vitis Idaea L.)	ActaHort	Germany
V. uliginosum	Vaccinium	4x	V. corymbosum	Cyanococcus	4x	C	Yes	Yes	NA	No	No	NA	Yes	1977	Hiirsalmi	Inheritance of characters in hybrids of Vaccinium uliginosum and highbush blueberries	Annales Agriculturae Fenniae	Finland	Viable seeds were only obtained when V. uligninosum was used as the seed parent
V. ashei	Cyanococcus	6x	V. constablei	Cyanococcus	6x	NA	Yes	Yes	NA	No	No	6x	No	1977	Draper	Tetraploid Hybrids from Crosses of Diploid, Tetraploid, and Hexaploid Vaccinium Species	ActaHort	United States
V. ashei	Cyanococcus	6x	V. darrowii	Cyanococcus	2x	NA	No	NA	NA	Yes	No	NA	No	1977	Draper	Tetraploid Hybrids from Crosses of Diploid, Tetraploid, and Hexaploid Vaccinium Species	ActaHort	United States	failed
V. ashei	Cyanococcus	6x	V. fuscatum	Cyanococcus	2x	NA	No	NA	NA	Yes	No	NA	No	1977	Draper	Tetraploid Hybrids from Crosses of Diploid, Tetraploid, and Hexaploid Vaccinium Species	ActaHort	United States	failed
V. ashei	Cyanococcus	6x	V. tenellum	Cyanococcus	2x	NA	No	NA	NA	Yes	No	NA	No	1977	Draper	Tetraploid Hybrids from Crosses of Diploid, Tetraploid, and Hexaploid Vaccinium Species	ActaHort	United States	failed
V. darrowii	Cyanococcus	2x	V. corymbosum	Cyanococcus	4x	NA	Yes	Yes	NA	Yes	No	4x	No	1977	Draper	Tetraploid Hybrids from Crosses of Diploid, Tetraploid, and Hexaploid Vaccinium Species	ActaHort	United States	Yieled germinable seeds
V. darrowii	Cyanococcus	2x	V. fuscatum	Cyanococcus	2x	NA	Yes	Yes	NA	No	No	4x	No	1977	Draper	Tetraploid Hybrids from Crosses of Diploid, Tetraploid, and Hexaploid Vaccinium Species	ActaHort	United States	used as bridge between diploid and tetraploid, one seedling offspring was 4x
V. fuscatum	Cyanococcus	2x	V. corymbosum	Cyanococcus	4x	NA	Yes	NA	NA	Yes	Yes	4x	No	1977	Draper	Tetraploid Hybrids from Crosses of Diploid, Tetraploid, and Hexaploid Vaccinium Species	ActaHort	United States	V. atroccocum collected as diploid and was colchicine doubled
V. angustifolium	Cyanococcus	4x	V. boreale	Cyanococcus	2x	C	No	NA	NA	Yes	No	NA	No	1977	Vander Kloet	The taxonomic status of Vaccinium boreale	Canadian Journal of Botany	Canada	Failed cross
V. myrtilloides	Cyanococcus	2x	V. boreale	Cyanococcus	2x	C	Yes	NA	NA	No	No	NA	No	1977	Vander Kloet	The taxonomic status of Vaccinium boreale	Canadian Journal of Botany	Canada
V. pallidum	Cyanococcus	2x	V. boreale	Cyanococcus	2x	C	Yes	NA	NA	No	No	NA	No	1977	Vander Kloet	The taxonomic status of Vaccinium boreale	Canadian Journal of Botany	Canada	Hybrid resembled V. angustifolium
V. corymbosum	Cyanococcus	4x	V. boreale	Cyanococcus	2x	C	No	NA	NA	Yes	No	NA	No	1977	Vander Kloet	The taxonomic status of Vaccinium boreale	Canadian Journal of Botany	Canada	Failed cross
V. myrtilloides	Cyanococcus	2x	V. angustifolium	Cyanococcus	4x	C	No	NA	NA	Yes	No	NA	No	1977	Vander Kloet	The taxonomic status of Vaccinium boreale	Canadian Journal of Botany	Canada	Failed cross
V. pallidum	Cyanococcus	2x	V. angustifolium	Cyanococcus	4x	AB	No	NA	NA	Yes	No	NA	No	1977	Vander Kloet	The taxonomic status of Vaccinium boreale	Canadian Journal of Botany	Canada	Failed cross
V. corymbosum	Cyanococcus	4x	V. angustifolium	Cyanococcus	4x	C	Yes	NA	NA	No	No	NA	No	1977	Vander Kloet	The taxonomic status of Vaccinium boreale	Canadian Journal of Botany	Canada
V. pallidum	Cyanococcus	2x	V. myrtilloides	Cyanococcus	2x	AB	Yes	NA	NA	No	No	NA	No	1977	Vander Kloet	The taxonomic status of Vaccinium boreale	Canadian Journal of Botany	Canada
V. corymbosum	Cyanococcus	4x	V. myrtilloides	Cyanococcus	2x	C	No	NA	NA	Yes	No	NA	No	1977	Vander Kloet	The taxonomic status of Vaccinium boreale	Canadian Journal of Botany	Canada	Failed cross
V. corymbosum	Cyanococcus	4x	V. pallidum	Cyanococcus	2x	AB	Yes	NA	NA	Yes	No	NA	No	1977	Vander Kloet	The taxonomic status of Vaccinium boreale	Canadian Journal of Botany	Canada
V. microcarpum	Oxycoccus	2x	V. vitis-idaea	Vitis-idaea	2x	C	Yes	No	NA	No	No	2x	Yes	1979	Ahokas	Artificial, reciprocal hybrids between Vaccinium microcarpum and V. vitis-idaea	Annales Botanici Fennici	Finland	Only 1 seedling resulted when V. microcarpum was used as seed parent, 22 when it was pollen parent
V. macrocarpon	Oxycoccus	2x	V. vitis-idaea	Vitis-idaea	2x	NA	NA	NA	NA	No	No	2x	Yes	1979	Ahokas	Artificial, reciprocal hybrids between Vaccinium microcarpum and V. vitis-idaea	Annales Botanici Fennici	Finland	Reported from Lehmushovi
V. fuscatum	Cyanococcus	2x	V. stamineum	Polycodium	2x	C	Yes	No	NA	No	No	2x	Yes	1980	Ballington	Crossability between sub-genus Cyanococcus (Gray) Klotzsch and sub-genus Polycodium (Raf.) Sleumer in Vaccinium	HortScience	United States	Reciprocal crosses failed, V. stamineum needed to be pollen parent
V. fuscatum	Cyanococcus	2x	V. stamineum	Polycodium	2x	C	Yes	No	NA	No	No	2x	Yes	1980	Ballington	Crossability between sub-genus Cyanococcus (Gray) Klotzsch and sub-genus Polycodium (Raf.) Sleumer in Vaccinium	HortScience	United States
V. darrowii	Cyanococcus	2x	V. stamineum	Polycodium	2x	C	Yes	Yes	NA	No	No	2x	Yes	1980	Ballington	Crossability between sub-genus Cyanococcus (Gray) Klotzsch and sub-genus Polycodium (Raf.) Sleumer in Vaccinium	HortScience	United States	Reciprocal crosses failed, V. stamineum needed to be pollen parent
V. tenellum	Cyanococcus	2x	V. stamineum	Polycodium	2x	C	Yes	Yes	NA	No	No	2x	Yes	1980	Ballington	Crossability between sub-genus Cyanococcus (Gray) Klotzsch and sub-genus Polycodium (Raf.) Sleumer in Vaccinium	HortScience	United States	Reciprocal crosses failed, V. stamineum needed to be pollen parent
V. corymbosum	Cyanococcus	4x	V. myrsinites	Cyanococcus	4x	NA	Yes	Yes	NA	No	No	NA	No	1983	Goldy & Lyrene	Pollen Germination in Interspecific Vaccinium Hybrids	HortScience	United States
V. corymbosum	Cyanococcus	4x	V. darrowii	Cyanococcus	2x	NA	Yes	Yes	NA	Yes	No	NA	No	1983	Goldy & Lyrene	Pollen Germination in Interspecific Vaccinium Hybrids	HortScience	United States
V. ashei	Cyanococcus	6x	V. darrowii	Cyanococcus	2x	AB	Yes	NA	NA	Yes	No	5x	No	1984	Goldy & Lyrene	Meiotic abnormalities of Vaccinium ashei x Vaccinium darrowi hybrids	Canadian Journal of Genetics and Cytology	United States
V. ashei	Cyanococcus	6x	V. tenellum	Cyanococcus	2x	NA	Yes	Yes	NA	Yes	No	NA	No	1984	Goldy & Lyrene	Meiotic abnormalities of Vaccinium ashei x Vaccinium darrowi hybrids	Canadian Journal of Genetics and Cytology	United States	Reported by Darrow et al., 1954
V. myrsinites	Cyanococcus	4x	V. angustifolium	Cyanococcus	4x	NA	Yes	Yes	NA	No	No	4x	No	1985	Chandler et al.	Crossability of a Diverse Group of Polyploid Blueberry Interspecific Hybrids	Journal of the American Society for Horticultural Science	United States	NJUS64
V. ashei	Cyanococcus	6x	V. fuscatum	Cyanococcus	2x	NA	Yes	Yes	NA	Yes	Yes	6x	No	1985	Chandler et al.	Crossability of a Diverse Group of Polyploid Blueberry Interspecific Hybrids	Journal of the American Society for Horticultural Science	United States	NJUS11, V. atroccocum (US41) collected as diploid and was colchicine doubled
V. darrowii	Cyanococcus	2x	V. corymbosum	Cyanococcus	4x	NA	Yes	Yes	NA	Yes	No	4x	No	1985	Chandler et al.	Crossability of a Diverse Group of Polyploid Blueberry Interspecific Hybrids	Journal of the American Society for Horticultural Science	United States
V. constablei	Cyanococcus	6x	V. ashei	Cyanococcus	6x	NA	Yes	Yes	NA	No	No	6x	No	1985	Chandler et al.	Crossability of a Diverse Group of Polyploid Blueberry Interspecific Hybrids	Journal of the American Society for Horticultural Science	United States
V. myrtilloides	Cyanococcus	2x	V. fuscatum	Cyanococcus	2x	NA	Yes	Yes	NA	No	No	2x	No	1985	Chandler et al.	Crossability of a Diverse Group of Polyploid Blueberry Interspecific Hybrids	Journal of the American Society for Horticultural Science	United States	colchicine doubled to produce tetraploid US226
V. formosum	Cyanococcus	4x	V. ashei	Cyanococcus	6x	C	Yes	Yes	NA	Yes	No	5x	No	1986	Vorsa et al.	Aneuploid seedlings derived from pentaploid Vaccinium australe X V. ashei hybrids	Journal of Heredity	United States	Unable to access PDF
V. elliottii	Cyanococcus	2x	V. stamineum	Polycodium	2x	AB	Yes	No	NA	No	No	2x	Yes	1986	Lyrene & Ballington	Wide Hybridization in Vaccinium	HortScience	United States	F1 sterile
V. corymbosum	Cyanococcus	2x	V. arboreum	Batodendron	2x	AB	Yes	NA	NA	No	No	2x	Yes	1986	Lyrene & Ballington	Wide Hybridization in Vaccinium	HortScience	United States	Sterile
V. darrowii	Cyanococcus	2x	V. arboreum	Batodendron	2x	C	Yes	NA	NA	No	No	2x	Yes	1986	Lyrene & Ballington	Wide Hybridization in Vaccinium	HortScience	United States	Sterile
V. elliottii	Cyanococcus	2x	V. arboreum	Batodendron	2x	C	Yes	NA	NA	No	No	2x	Yes	1986	Lyrene & Ballington	Wide Hybridization in Vaccinium	HortScience	United States	Sterile
V. tenellum	Cyanococcus	2x	V. crassifolium	Herpothamnus	2x	C	Yes	Yes	NA	No	No	2x	Yes	1986	Lyrene & Ballington	Wide Hybridization in Vaccinium	HortScience	United States	Partially fertile
V. bracteatum	Bracteata	2x	V. crassifolium	Herpothamnus	2x	C	Yes	No	NA	No	No	2x	Yes	1986	Lyrene & Ballington	Wide Hybridization in Vaccinium	HortScience	United States	Sterile
V. vitis-idaea	Vitis-idaea	2x	V. crassifolium	Herpothamnus	2x	C	Yes	No	NA	No	No	2x	Yes	1986	Lyrene & Ballington	Wide Hybridization in Vaccinium	HortScience	United States	Sterile
V. crassifolium	Herpothamnus	2x	V. ovatum	Pyxothamnus	2x	C	Yes	Yes	NA	No	No	2x	Yes	1986	Lyrene & Ballington	Wide Hybridization in Vaccinium	HortScience	United States	Partially fertile
V. corymbosum	Cyanococcus	4x	V. angustifolium	Cyanococcus	4x	NA	Yes	Yes	NA	No	No	4x	No	1986	Lyrene & Ballington	Wide Hybridization in Vaccinium	HortScience	United States	Experimental homploid hybrids, played significant role in HB cultivar development
V. corymbosum	Cyanococcus	4x	V. myrsinites	Cyanococcus	4x	NA	Yes	Yes	NA	No	No	4x	No	1986	Lyrene & Ballington	Wide Hybridization in Vaccinium	HortScience	United States	Experimental homploid hybrids, not been used since
V. corymbosum	Cyanococcus	4x	V. pallidum	Cyanococcus	4x	NA	Yes	Yes	NA	No	No	4x	No	1986	Lyrene & Ballington	Wide Hybridization in Vaccinium	HortScience	United States	Experimental homploid hybrids, not been used since
V. elliottii	Cyanococcus	2x	V. corymbosum	Cyanococcus	4x	NA	No	NA	NA	Yes	No	NA	No	1986	Lyrene & Ballington	Wide Hybridization in Vaccinium	HortScience	United States	Difficult to cross
V. elliottii	Cyanococcus	2x	V. darrowii	Cyanococcus	2x	NA	Yes	Yes	NA	No	No	2x	No	1986	Lyrene & Ballington	Wide Hybridization in Vaccinium	HortScience	United States	Used as a bridge to cross into 4x highbush due to high production of unreduced gametes
V. darrowii	Cyanococcus	2x	V. stamineum	Polycodium	2x	NA	Yes	Yes	NA	No	No	NA	Yes	1986	Lyrene & Ballington	Wide Hybridization in Vaccinium	HortScience	United States
V. elliottii	Cyanococcus	2x	V. corymbosum	Cyanococcus	4x	C	Yes	NA	0.00448833	Yes	No	4x	No	1988	Megalos & Ballington	Unreduced pollen frequencies versus hybrid production in diploid tetraploid Vaccinium crosses	Euphytica	United States
V. corymbosum	Cyanococcus	4x	V. uliginosum	Vaccinium		AB	Yes	Yes	NA	Yes	No	NA	Yes	1989	Czesnik	Inheritance of some Characters of the F1 Generation of Interspecific Hybrids of Vaccinium corymbosum L. x Vaccinium uliginosum L.	ActaHort	Poland
V. darrowii	Cyanococcus	2x	V. arboreum	Batodendron	2x	AB	Yes	Yes	NA	No	No	2x	Yes	1991	Lyrene	Fertile Derivatives from Sparkleberry × Blueberry Crosses	Journal of the American Society for Horticultural Science	United States
V. darrowii	Cyanococcus	2x	V. fuscatum	Cyanococcus	2x	NA	Yes	Yes	NA	No	No	2x	No	1991	Lyrene	Fertile Derivatives from Sparkleberry × Blueberry Crosses	Journal of the American Society for Horticultural Science	United States	Used as a parent for crosses with arboreum
V. elliottii	Cyanococcus	2x	V. corymbosum	Cyanococcus	4x	C	Yes	NA	4.54785	Yes	Yes	4x	No	1991	Dweikat & Lyrene	Induced Tetraploidy in a Vaccinium elliottii Facilitates Crossing with Cultivated Highbush Blueberry	Journal of the American Society for Horticultural Science	United States	V. elliottii was colchicine doubled
V. elliottii	Cyanococcus	2x	V. darrowii	Cyanococcus	2x	AB	Yes	NA	11.88	No	No	NA	No	1991	Dweikat & Lyrene	Induced Tetraploidy in a Vaccinium elliottii Facilitates Crossing with Cultivated Highbush Blueberry	Journal of the American Society for Horticultural Science	United States
V. elliottii	Cyanococcus	2x	V. corymbosum	Cyanococcus	4x	C	Yes	NA	0.011011	Yes	No	NA	No	1991	Dweikat & Lyrene	Induced Tetraploidy in a Vaccinium elliottii Facilitates Crossing with Cultivated Highbush Blueberry	Journal of the American Society for Horticultural Science	United States	Suggestion of a strong triploid block
V. ashei	Cyanococcus	6x	V. uliginosum	Vaccinium	NA	NA	Yes	NA	NA	Yes	No	NA	Yes	1993	Gorbunov	Introduction and Breeding of Vacciniaceae in Siberia	ActaHort	Russia	Cultivars Woodard and Delight
V. corymbosum	Cyanococcus	4x	V. uliginosum	Vaccinium	NA	NA	Yes	NA	NA	Yes	No	NA	Yes	1993	Gorbunov	Introduction and Breeding of Vacciniaceae in Siberia	ActaHort	Russia	Cultivars June and Rancocas
V. angustifolium	Cyanococcus	4x	V. ashei	Cyanococcus	6x	NA	Yes	NA	NA	Yes	No	NA	No	1993	Gorbunov	Introduction and Breeding of Vacciniaceae in Siberia	ActaHort	Russia	Berries and seeds obtained
V. macrocarpon	Oxycoccus	2x	V. vitis-idaea	Vitis-idaea	2x	NA	Yes	NA	NA	No	No	NA	Yes	1993	Gorbunov	Introduction and Breeding of Vacciniaceae in Siberia	ActaHort	Russia	Berries and seeds obtained
V. angustifolium	Cyanococcus	4x	V. uliginosum	Vaccinium	NA	NA	Yes	NA	NA	Yes	No	NA	Yes	1993	Gorbunov	Introduction and Breeding of Vacciniaceae in Siberia	ActaHort	Russia	Berries and seeds obtained
V. darrowii	Cyanococcus	2x	V. elliottii	Cyanococcus	2x	AB	Yes	NA	NA	No	No	2x	No	1994	Rowland & Levi	RAPD-based genetic linkage map of blueberry derived from a cross between diploid species (Vaccinium darrowi and V. elliottii)	Theoretical and Applied Genetics	United States	Used for linkage map
V. reticulatum	Macropelma	2x	V. vitis-idaea	Vitis-idaea	2x	C	Yes	Yes	NA	No	No	NA	Yes	1997	Zeldin & McCown	Intersectional hybrids of lingonberry (Vaccinium vitis-idaea, section Vitis-idaea) and cranberry (V. macrocarpon, section Oxycoccus) to Vaccinium reticulatum (section Macropelma)	ActaHort	United States	Partly fertile F1s could be backcrossed to either parent, Zeldin and McCrown 1997
V. reticulatum	Macropelma	2x	V. macrocarpon	Oxycoccus	2x	C	Yes	No	NA	No	No	NA	Yes	1997	Zeldin & McCown	Intersectional hybrids of lingonberry (Vaccinium vitis-idaea, section Vitis-idaea) and cranberry (V. macrocarpon, section Oxycoccus) to Vaccinium reticulatum (section Macropelma)	ActaHort	United States	No fertility in this cross
V. corymbosum	Cyanococcus	4x	V. simulatum	Cyanococcus	4x	NA	Yes	Yes	NA	No	No	4x	No	1998	Ritzinger & Lyrene	Comparison of Seed Number and Mass of Southern Highbush Blueberries vs. Those of Their F1 Hybrids with V. simulatum after Open Pollination	HortScience	United States
V. ashei	Cyanococcus	6x	V. constablei	Cyanococcus	6x	NA	Yes	Yes	NA	No	No	NA	No	1998	Ritzinger & Lyrene	Pollen Fertility of Hybrids Between Rabbiteye Blueberry and Vaccinium constablaei	Fruit Varieties Journal	United States
V. corymbosum	Cyanococcus	4x	V. constablei	Cyanococcus	6x	NA	Yes	Yes	NA	Yes	No	NA	No	1998	Ritzinger & Lyrene	Pollen Fertility of Hybrids Between Rabbiteye Blueberry and Vaccinium constablaei	Fruit Varieties Journal	United States
V. ashei	Cyanococcus	6x	V. constablei	Cyanococcus	6x	NA	Yes	Yes	NA	No	No	NA	No	1999	Ritzinger & Lyrene	Flower Morphology in Blueberry Species and Hybrids	HortScience	United States
V. darrowii	Cyanococcus	2x	V. ashei	Cyanococcus	6x	NA	Yes	Yes	NA	Yes	No	5x	No	2001	Ballington	Collection, Utilization, and Preservation of Genetic Resources in Vaccinium	HortScience	United States	Reported by Paul Lyrene, 1998
V. ashei	Cyanococcus	6x	V. constablei	Cyanococcus	6x	NA	Yes	Yes	NA	No	No	NA	No	2001	Ballington	Collection, Utilization, and Preservation of Genetic Resources in Vaccinium	HortScience	United States	Little Giant is the first cultivar produced from this hybrid, fruit quality is excellent.
V. microcarpum	Oxycoccus	2x	V. macrocarpon	Oxycoccus	2x	NA	Yes	Yes	NA	No	No	NA	No	2001	Ballington	Collection, Utilization, and Preservation of Genetic Resources in Vaccinium	HortScience	United States	Use of diploid V. oxycoccos from Finland and Alaska for V. macrocarpon improvement
V. vitis-idaea	Vitis-idaea	2x	V. stamineum	Polycodium	2x	NA	Yes	Yes	NA	No	No	NA	Yes	2001	Ballington	Collection, Utilization, and Preservation of Genetic Resources in Vaccinium	HortScience	United States	Meader, pers. comm.
V. darrowii	Cyanococcus	2x	V. vitis-idaea	Vitis-idaea	2x	NA	Yes	Yes	NA	No	No	NA	Yes	2001	Ballington	Collection, Utilization, and Preservation of Genetic Resources in Vaccinium	HortScience	United States	Vorsa, pers. comm.
V. corymbosum	Cyanococcus	4x	V. meridionale	Pyxothamnus	2x	NA	Yes	NA	NA	Yes	No	NA	Yes	2001	Ballington	Collection, Utilization, and Preservation of Genetic Resources in Vaccinium	HortScience	United States	Reported by Doughty 1960, 1962
V. corymbosum	Cyanococcus	4x	V. corymbodendron	Pyxothamnus	2x	NA	Yes	Yes	NA	Yes	No	4x	Yes	2001	Ballington	Collection, Utilization, and Preservation of Genetic Resources in Vaccinium	HortScience	United States	F1s partly fertile and successfully backcrossed in 1998, extremely succeptible to powdery mildew
V. myrsinites	Cyanococcus	4x	V. corymbodendron	Pyxothamnus	2x	NA	Yes	Yes	NA	Yes	No	4x	Yes	2001	Ballington	Collection, Utilization, and Preservation of Genetic Resources in Vaccinium	HortScience	United States	F1 appears to be only slightly fertile
V. corymbosum	Cyanococcus	4x	V. ovatum	Pyxothamnus	2x	NA	Yes	Yes	NA	Yes	No	4x	Yes	2001	Ballington	Collection, Utilization, and Preservation of Genetic Resources in Vaccinium	HortScience	United States	Reported by Draper, F1 successfully backcrossed
V. darrowii	Cyanococcus	2x	V. cylindraceum	Hemimyrtillus	2x	NA	Yes	Yes	NA	No	No	4x	Yes	2001	Ballington	Collection, Utilization, and Preservation of Genetic Resources in Vaccinium	HortScience	United States	Offspring is an amphiploid, PI 666896 in USDA GRIN
V. corymbosum	Cyanococcus	4x	V. elliottii	Cyanococcus	2x	AB	Yes	Yes	NA	Yes	No	4x	No	2003	Wenslaff & Lyrene	Chromosome Homology in Tetraploid Southern Highbush x Vaccinium elliottii Hybrids	HortScience	United States	V. elliottii produces unreduced gametes
V. elliottii	Cyanococcus	2x	V. arboreum	Batodendron	2x	C	Yes	No	NA	No	No	2x	Yes	2003	Wenslaff & Lyrene	Unilateral cross compatibility in Vaccinium elliottii × V. arboreum,an intersectional blueberry hybrid	Euphytica	United States	Unsuccessful when V. arboreum was used as the seed parent, hybrids produced no viable seed
V. cylindraceum	Hemimyrtillus	2x	V. arctostaphylos	Hemimyrtillus	4x	NA	Yes	NA	NA	Yes	No	NA	No	2004	Trehane, Jennifer	Blueberries, Cranberries and Other Vacciniums	Royal Horticultural Society	United Kingdom	"Prince Charming" is a hybrid developed by Barry Starling in 1996, photo and description of hybrid is found in Trehane's book
V. floribundum	Pyxothamnus	2x	V. ovatum	Pyxothamnus	2x	C	Yes	NA	NA	No	No	NA	No	2004	Trehane, Jennifer	Blueberries, Cranberries and Other Vacciniums	Royal Horticultural Society	United Kingdom	"June Ashburner" is the F1 hybrid and was intoduced by Kenneth Ashburner in the early 1970s. "Cinderella" is an F2 of June Ashburner introduced by Barry Starling in 1996.
V. macrocarpon	Oxycoccus	2x	V. microcarpum	Oxycoccus	2x	C	Yes	Yes	NA	No	No	2x	No	2005	Vorsa & Polashock	Alteration of anthocyanin glycosylation in cranberry through interspecific hybridization	Journal of the American Society for Horticultural Science	United States	Use of V. oxycoccos fortransfer of unique anythocyanin profile into V. macrocarpon cultivars
V. constablei	Cyanococcus	6x	V. ashei	Cyanococcus	6x	NA	Yes	NA	NA	No	No	NA	No	2007	Ehlenfeldt et al.	Floral Bud Cold Hardiness of Vaccinium ashei, V. constablaei, and Hybrid Derivatives and the Potential for Producing Northern-adapted Rabbiteye Cultivars	HortScience	United States
V. darrowii	Cyanococcus	2x	V. arboreum	Batodendron	2x	C	Yes	Yes	0.648612	No	No	2x	Yes	2010	Chavez & Lyrene	Hybridization of two diploid Vaccinium section Cyanococcus species with diploid Vaccinium arboreum in section Batodendron	Euphytica	United States	Hybrids not difficult to obtain
V. fuscatum	Cyanococcus	2x	V. arboreum	Batodendron	2x	C	Yes	Yes	0.457016	No	No	2x	Yes	2010	Chavez & Lyrene	Hybridization of two diploid Vaccinium section Cyanococcus species with diploid Vaccinium arboreum in section Batodendron	Euphytica	United States	Hybrids not difficult to obtain
V. corymbosum	Cyanococcus	4x	V. ashei	Cyanococcus	6x	C	Yes	NA	NA	Yes	No	5x	No	2009	Miyashita et al.	In vitro induction of the amphiploid in interspecific hybrid of blueberry (Vaccinium corymbosum _x0002_ Vaccinium ashei) with colchicine treatment	Scientia Horticulturae	Japan	Used 5x offspring to colchicine double to create 10x hybrid
V. darrowii	Cyanococcus	2x	V. corymbosum	Cyanococcus	4x	C	Yes	Yes		Yes	No	NA	No	2009	Chavez & Lyrene	Interspecific Crosses and Backcrosses between Diploid Vaccinium darrowii and Tetraploid Southern Highbush Blueberry	Journal of the American Society for Horticultural Science	United States
V. corymbosum	Cyanococcus	4x	V. darrowii	Cyanococcus	2x	AB	Yes	NA	2.40739	Yes	Yes	NA	No	2009	Chavez & Lyrene	Production and Identification of Colchicine-derived Tetraploid Vaccinium darrowii and Its Use in Breeding	Journal of the American Society for Horticultural Science	United States
V. darrowii	Cyanococcus	2x	V. arboreum	Batodendron	2x	AB	Yes	NA	0.299635	No	Yes	NA	Yes	2009	Chavez & Lyrene	Production and Identification of Colchicine-derived Tetraploid Vaccinium darrowii and Its Use in Breeding	Journal of the American Society for Horticultural Science	United States	Colchicine doubled both parents
V. corymbosum	Cyanococcus	4x	V. arboreum	Batodendron	2x	AB	Yes	Yes	1.2	Yes	Yes	4x	Yes	2011	Lyrene	First Report of Vaccinium arboreum Hybrids with Cultivated Highbush Blueberry	HortScience	United States	V. arboreum was colchicine doubled to produce 1569 seedlings that varied in vigor. BC1 were higher in vigor than F1s.
V. corymbosum	Cyanococcus	4x	V. virgatum	Cyanococcus	6x	C	Yes	NA	0.608586	Yes	No	5x	No	2012	Miyashita et al.	Effect of cross direction and cultivars on crossability of interspecific hybridization between Vaccinium corymbosum and Vaccinium virgatum	Scientia Horticulturae	Japan	All offspring pentaploid
V. myrsinites	Cyanococcus	4x	V. arboreum	Batodendron	2x	AB	Yes	Yes	NA	Yes	Yes	NA	Yes	2012	Lyrene & Olmstead	The Use of Inter-Sectional Hybrids in Blueberry Breeding	International Journal of Fruit Science	United States
V. padifolium	Hemimyrtillus	4x	V. arctostaphylos	Hemimyrtillus	4x	NA	Yes	NA	NA	No	No	NA	No	2012	Ehlenfeldt & Ballington	Vaccinium species of section Hemimyrtillus: Their value to cultivated blueberry and approaches to utilization	Botany	United States	Easily accomplished, produced an abundance of seedlings. Plants had intermiedate features but had not grown large enough to flower
V. padifolium	Hemimyrtillus	4x	V. cylindraceum	Hemimyrtillus	2x	NA	Yes	NA	NA	Yes	No	NA	No	2012	Ehlenfeldt & Ballington	Vaccinium species of section Hemimyrtillus: Their value to cultivated blueberry and approaches to utilization	Botany	United States	Produced ample amounts of what appeared to be hybrids but exhibit less vigor, none grown large enough to flower
V. darrowii	Cyanococcus	2x	V. cylindraceum	Hemimyrtillus	2x	AB	Yes	Yes	NA	No	No	4x	Yes	2012	Ehlenfeldt & Ballington	Vaccinium species of section Hemimyrtillus: Their value to cultivated blueberry and approaches to utilization	Botany	United States	Tetraploid offspring was fertile and moderately vigorous, other four hybrids were weak. The tetraploid offpsring (NC3865) was then crossed with V. corymbosum to produce highly fertile eary flowering plants with shiny black fruit. This was also crossed with a (V. corymbosum x darrowii) x darrowii hybrid to produce highly fertile f2 progeny with black-dull-black fruit. It is being evaluated for orn…
V. stamineum	Polycodium	2x	V. cylindraceum	Hemimyrtillus	2x	NA	Yes	NA	NA	No	No	NA	Yes	2012	Ehlenfeldt & Ballington	Vaccinium species of section Hemimyrtillus: Their value to cultivated blueberry and approaches to utilization	Botany	United States	Cross yielded two weak seedlings that did not survive
V. corymbosum	Cyanococcus	4x	V. cylindraceum	Hemimyrtillus	2x	NA	Yes	NA	NA	Yes	No	NA	Yes	2012	Ehlenfeldt & Ballington	Vaccinium species of section Hemimyrtillus: Their value to cultivated blueberry and approaches to utilization	Botany	United States	Weak seedlings that survived for many years but never produced flowers or fruit
V. angustifolium	Cyanococcus	4x	V. padifolium	Hemimyrtillus	4x	NA	Yes	NA	NA	No	No	NA	Yes	2012	Ehlenfeldt & Ballington	Vaccinium species of section Hemimyrtillus: Their value to cultivated blueberry and approaches to utilization	Botany	United States	Results inconclusive, plants appeared like pure V. angustifolium
V. padifolium	Hemimyrtillus	4x	V. corymbosum	Cyanococcus	4x	NA	Yes	NA	NA	No	No	NA	Yes	2012	Ehlenfeldt & Ballington	Vaccinium species of section Hemimyrtillus: Their value to cultivated blueberry and approaches to utilization	Botany	United States	Yielded two successful hybrids. First: foliage with intermediate appearance; second: less vigorous and appears more highbush-like
V. bracteatum	Bracteata	2x	V. corymbosum	Cyanococcus	4x	AB	Yes	Yes	NA	Yes	Yes	4x	Yes	2013	Tsuda et al.	Production of Intersectional Hybrids between Colchicine-induced Tetraploid Shashanbo (Vaccinium bracteatum) and Highbush Blueberry ‘Spartan’	Journal of the American Society for Horticultural Science	Japan	V. bracteatum was colchicine doubled and cultivar Spartan was used as a pollen doner. Five hybrid seedlings were grafted onto rootstcok of V. virgatum cultivar Homebell. Internal flesh color is redish.
V. corymbosum	Cyanococcus	4x	V. uliginosum	Vaccinium	6x	C	Yes	Yes	0.0595238	Yes	No	5x	Yes	2014	Shigyou et al.	Evaluation of F1 progenies derived from intersectional crossing of Vaccinium uliginosum L., a wild species native to Japan, and highbush blueberry ‘Bluecrop’ (V. corymbosum L.).	Horticulture Research Japan	Japan	Seeds were easier to obtain with V. uliginosum was used as seed parent. Offspring were all confirmed pentaploid by flow cytometry. Offspring were grafted onto Bluecrop rootstocks.
V. padifolium	Hemimyrtillus	4x	V. corymbosum	Cyanococcus	4x	AB	Yes	Yes	0.008	No	No	4x	Yes	2014	Ehlenfeldt & Polashock	Highly Fertile Intersectional Blueberry Hybrids of Vaccinium padifolium Section Hemimyrtillus and V. corymbosum Section Cyanococcus	Journal of the American Society for Horticultural Science	United States
V. corymbosum	Cyanococcus	4x	V. elliottii	Cyanococcus	2x	AB	Yes	NA	NA	Yes	No	4x	No	2014	Lyrene	The Use of Vaccinium elliottii Chapmn. In Breeding Highbush Blueberry	Rutgers Libraries	United States	Described ploidy in Norden, et al 2020
V. corymbosum	Cyanococcus	4x	V. elliottii	Cyanococcus	2x	AB	Yes	NA	NA	Yes	No	3x	No	2014	Lyrene	The Use of Vaccinium elliottii Chapmn. In Breeding Highbush Blueberry	Rutgers Libraries	United States	Described ploidy in Norden, et al 2020
V. darrowii	Cyanococcus	2x	V. stamineum	Polycodium	2x	AB	Yes	Yes	0.25	No	No	2x	Yes	2016	Lyrene	Phenotype and Fertility of Intersectional Hybrids between Tetraploid Highbush Blueberry and Colchicine-treated Vaccinium stamineum	HortScience	United States
V. darrowii	Cyanococcus	2x	V. stamineum	Polycodium	2x	AB	Yes	No	NA	No	No	2x	Yes	2016	Lyrene	Phenotype and Fertility of Intersectional Hybrids between Tetraploid Highbush Blueberry and Colchicine-treated Vaccinium stamineum	HortScience	United States
V. fuscatum	Cyanococcus	2x	V. stamineum	Polycodium	2x	AB	Yes	NA	0.29	No	No	2x	Yes	2016	Lyrene	Phenotype and Fertility of Intersectional Hybrids between Tetraploid Highbush Blueberry and Colchicine-treated Vaccinium stamineum	HortScience	United States
V. fuscatum	Cyanococcus	2x	V. stamineum	Polycodium	2x	AB	Yes	No	NA	No	No	2x	Yes	2016	Lyrene	Phenotype and Fertility of Intersectional Hybrids between Tetraploid Highbush Blueberry and Colchicine-treated Vaccinium stamineum	HortScience	United States
V. elliottii	Cyanococcus	2x	V. stamineum	Polycodium	2x	AB	Yes	No	NA	No	No	2x	Yes	2016	Lyrene	Phenotype and Fertility of Intersectional Hybrids between Tetraploid Highbush Blueberry and Colchicine-treated Vaccinium stamineum	HortScience	United States	Performed in 1980, unpublished data
V. corymbosum	Cyanococcus	4x	V. stamineum	Polycodium	2x	AB	Yes	NA	0.02	Yes	No	4x	Yes	2016	Lyrene	Phenotype and Fertility of Intersectional Hybrids between Tetraploid Highbush Blueberry and Colchicine-treated Vaccinium stamineum	HortScience	United States
V. corymbosum	Cyanococcus	4x	V. stamineum	Polycodium	2x	AB	Yes	Yes	NA	Yes	Yes	4x	Yes	2016	Lyrene	Phenotype and Fertility of Intersectional Hybrids between Tetraploid Highbush Blueberry and Colchicine-treated Vaccinium stamineum	HortScience	United States	Several hundred hybrid seedlings were produced, hybrids were advanced into BC generations
V. corymbosum	Cyanococcus	4x	V. boninense	Bracteata	2x	C	Yes	NA	NA	Yes	No	NA	Yes	2017	Miyashita	Genetic classification in Vaccinium including blueberries and Japanese wild species, and application of their interspecific hybrids for breeding	Bulletin of Tokyo Metropolitan Agriculture and Forestry Research Center	Japan	One hybrid was obtained only when V. boninense was used as the seed parent.
V. corymbosum	Cyanococcus	4x	V. wrightii	Eococcus	2x	C	No	NA	NA	Yes	No	NA	Yes	2017	Miyashita	Genetic classification in Vaccinium including blueberries and Japanese wild species, and application of their interspecific hybrids for breeding	Bulletin of Tokyo Metropolitan Agriculture and Forestry Research Center	Japan
V. corymbosum	Cyanococcus	4x	V. bracteatum	Bracteata	2x	C	No	NA	NA	Yes	No	NA	Yes	2017	Miyashita	Genetic classification in Vaccinium including blueberries and Japanese wild species, and application of their interspecific hybrids for breeding	Bulletin of Tokyo Metropolitan Agriculture and Forestry Research Center	Japan
V. corymbosum	Cyanococcus	4x	V. oldhamii	Ciliata	2x	C	No	NA	NA	Yes	No	NA	Yes	2017	Miyashita	Genetic classification in Vaccinium including blueberries and Japanese wild species, and application of their interspecific hybrids for breeding	Bulletin of Tokyo Metropolitan Agriculture and Forestry Research Center	Japan	One offspring obtained but confirmed to not be a hybrid.
V. corymbosum	Cyanococcus	4x	V. darrowii	Cyanococcus	2x	C	No	NA	NA	Yes	No	NA	No	2017	Miyashita	Genetic classification in Vaccinium including blueberries and Japanese wild species, and application of their interspecific hybrids for breeding	Bulletin of Tokyo Metropolitan Agriculture and Forestry Research Center	Japan
V. virgatum	Cyanococcus	6x	V. boninense	Bracteata	2x	C	No	NA	NA	Yes	No	NA	Yes	2017	Miyashita	Genetic classification in Vaccinium including blueberries and Japanese wild species, and application of their interspecific hybrids for breeding	Bulletin of Tokyo Metropolitan Agriculture and Forestry Research Center	Japan
V. virgatum	Cyanococcus	6x	V. wrightii	Eococcus	2x	C	No	NA	NA	Yes	No	NA	Yes	2017	Miyashita	Genetic classification in Vaccinium including blueberries and Japanese wild species, and application of their interspecific hybrids for breeding	Bulletin of Tokyo Metropolitan Agriculture and Forestry Research Center	Japan
V. virgatum	Cyanococcus	6x	V. bracteatum	Bracteata	2x	C	No	NA	NA	Yes	No	NA	Yes	2017	Miyashita	Genetic classification in Vaccinium including blueberries and Japanese wild species, and application of their interspecific hybrids for breeding	Bulletin of Tokyo Metropolitan Agriculture and Forestry Research Center	Japan
V. virgatum	Cyanococcus	6x	V. oldhamii	Ciliata	2x	C	No	NA	NA	Yes	No	NA	Yes	2017	Miyashita	Genetic classification in Vaccinium including blueberries and Japanese wild species, and application of their interspecific hybrids for breeding	Bulletin of Tokyo Metropolitan Agriculture and Forestry Research Center	Japan
V. virgatum	Cyanococcus	6x	V. darrowii	Cyanococcus	2x	C	No	NA	NA	Yes	No	NA	No	2017	Miyashita	Genetic classification in Vaccinium including blueberries and Japanese wild species, and application of their interspecific hybrids for breeding	Bulletin of Tokyo Metropolitan Agriculture and Forestry Research Center	Japan
V. boninense	Bracteata	2x	V. wrightii	Eococcus	2x	C	Yes	NA	1.0349	No	No	2x	Yes	2017	Miyashita	Genetic classification in Vaccinium including blueberries and Japanese wild species, and application of their interspecific hybrids for breeding	Bulletin of Tokyo Metropolitan Agriculture and Forestry Research Center	Japan
V. boninense	Bracteata	2x	V. bracteatum	Bracteata	2x	C	Yes	NA	0.733913	No	No	2x	No	2017	Miyashita	Genetic classification in Vaccinium including blueberries and Japanese wild species, and application of their interspecific hybrids for breeding	Bulletin of Tokyo Metropolitan Agriculture and Forestry Research Center	Japan
V. boninense	Bracteata	2x	V. oldhamii	Ciliata	2x	C	No	NA	NA	No	No	NA	Yes	2017	Miyashita	Genetic classification in Vaccinium including blueberries and Japanese wild species, and application of their interspecific hybrids for breeding	Bulletin of Tokyo Metropolitan Agriculture and Forestry Research Center	Japan
V. boninense	Bracteata	2x	V. darrowii	Cyanococcus	2x	C	No	NA	NA	No	No	NA	Yes	2017	Miyashita	Genetic classification in Vaccinium including blueberries and Japanese wild species, and application of their interspecific hybrids for breeding	Bulletin of Tokyo Metropolitan Agriculture and Forestry Research Center	Japan
V. wrightii	Eococcus	2x	V. bracteatum	Bracteata	2x	C	No	NA	NA	No	No	NA	Yes	2017	Miyashita	Genetic classification in Vaccinium including blueberries and Japanese wild species, and application of their interspecific hybrids for breeding	Bulletin of Tokyo Metropolitan Agriculture and Forestry Research Center	Japan
V. wrightii	Eococcus	2x	V. oldhamii	Ciliata	2x	C	No	NA	NA	No	No	NA	Yes	2017	Miyashita	Genetic classification in Vaccinium including blueberries and Japanese wild species, and application of their interspecific hybrids for breeding	Bulletin of Tokyo Metropolitan Agriculture and Forestry Research Center	Japan
V. wrightii	Eococcus	2x	V. darrowii	Cyanococcus	2x	C	No	NA	NA	No	No	NA	Yes	2017	Miyashita	Genetic classification in Vaccinium including blueberries and Japanese wild species, and application of their interspecific hybrids for breeding	Bulletin of Tokyo Metropolitan Agriculture and Forestry Research Center	Japan
V. bracteatum	Bracteata	2x	V. oldhamii	Ciliata	2x	C	No	NA	NA	No	No	NA	Yes	2017	Miyashita	Genetic classification in Vaccinium including blueberries and Japanese wild species, and application of their interspecific hybrids for breeding	Bulletin of Tokyo Metropolitan Agriculture and Forestry Research Center	Japan
V. bracteatum	Bracteata	2x	V. darrowii	Cyanococcus	2x	C	No	NA	NA	No	No	NA	Yes	2017	Miyashita	Genetic classification in Vaccinium including blueberries and Japanese wild species, and application of their interspecific hybrids for breeding	Bulletin of Tokyo Metropolitan Agriculture and Forestry Research Center	Japan
V. oldhamii	Ciliata	2x	V. darrowii	Cyanococcus	2x	C	No	NA	NA	No	No	NA	Yes	2017	Miyashita	Genetic classification in Vaccinium including blueberries and Japanese wild species, and application of their interspecific hybrids for breeding	Bulletin of Tokyo Metropolitan Agriculture and Forestry Research Center	Japan
V. meridionale	Pyxothamnus	4x	V. boreale	Cyanococcus	2x	AB	Yes	Yes	NA	Yes	No	3x	Yes	2017	Ehlenfeldt & Ballington	Prolific triploid production in intersectional crosses of 4x Vaccinium corymbodendron Dunal (section Pyxothamnus) by 2x section Cyanococcus species	Euphytica	United States	All hybrids triploid, was called V. corymbodendron in the paper, but was corrected in a later publication to be V. meridionale. All hybrids were minimally fertile
V. meridionale	Pyxothamnus	4x	V. corymbosum	Cyanococcus	2x	AB	Yes	Yes	NA	Yes	No	3x	Yes	2017	Ehlenfeldt & Ballington	Prolific triploid production in intersectional crosses of 4x Vaccinium corymbodendron Dunal (section Pyxothamnus) by 2x section Cyanococcus species	Euphytica	United States	All hybrids triploid, was called V. corymbodendron in the paper, but was corrected in a later publication to be V. meridionale. All hybrids were minimally fertile
V. meridionale	Pyxothamnus	4x	V. elliottii	Cyanococcus	2x	AB	Yes	Yes	NA	Yes	No	3x	Yes	2017	Ehlenfeldt & Ballington	Prolific triploid production in intersectional crosses of 4x Vaccinium corymbodendron Dunal (section Pyxothamnus) by 2x section Cyanococcus species	Euphytica	United States	All hybrids triploid, was called V. corymbodendron in the paper, but was corrected in a later publication to be V. meridionale. All hybrids were minimally fertile
V. meridionale	Pyxothamnus	4x	V. tenellum	Cyanococcus	2x	AB	Yes	Yes	NA	Yes	No	3x	Yes	2017	Ehlenfeldt & Ballington	Prolific triploid production in intersectional crosses of 4x Vaccinium corymbodendron Dunal (section Pyxothamnus) by 2x section Cyanococcus species	Euphytica	United States	All hybrids triploid, was called V. corymbodendron in the paper, but was corrected in a later publication to be V. meridionale. All hybrids were minimally fertile
V. meridionale	Pyxothamnus	4x	V. darrowii	Cyanococcus	2x	AB	Yes	Yes	NA	Yes	No	3x	Yes	2017	Ehlenfeldt & Ballington	Prolific triploid production in intersectional crosses of 4x Vaccinium corymbodendron Dunal (section Pyxothamnus) by 2x section Cyanococcus species	Euphytica	United States	All hybrids triploid, was called V. corymbodendron in the paper, but was corrected in a later publication to be V. meridionale. All hybrids were minimally fertile
V. meridionale	Pyxothamnus	4x	V. padifolium	Hemimyrtillus	4x	AB	Yes	Yes	NA	No	No	3x	Yes	2017	Ehlenfeldt & Ballington	Prolific triploid production in intersectional crosses of 4x Vaccinium corymbodendron Dunal (section Pyxothamnus) by 2x section Cyanococcus species	Euphytica	United States	All hybrids triploid, was called V. corymbodendron in the paper, but was corrected in a later publication to be V. meridionale. All hybrids were minimally fertile
V. meridionale	Pyxothamnus	4x	V. myrtillus	Myrtillus	2x	AB	Yes	Yes	NA	Yes	No	3x	Yes	2017	Ehlenfeldt & Ballington	Prolific triploid production in intersectional crosses of 4x Vaccinium corymbodendron Dunal (section Pyxothamnus) by 2x section Cyanococcus species	Euphytica	United States	All hybrids triploid, was called V. corymbodendron in the paper, but was corrected in a later publication to be V. meridionale. All hybrids were minimally fertile
V. meridionale	Pyxothamnus	4x	V. vitis-idaea	Vitis-idaea	2x	AB	Yes	Yes	NA	Yes	No	4x	Yes	2017	Ehlenfeldt & Ballington	Prolific triploid production in intersectional crosses of 4x Vaccinium corymbodendron Dunal (section Pyxothamnus) by 2x section Cyanococcus species	Euphytica	United States	Unexpected high fertility with intermediate morphology, grew selfed fruit. Was called V. corymbodendron in the paper, but was corrected in a later publication to be V. meridionale
V. boreale	Cyanococcus	2x	V. darrowii	Cyanococcus	2x	NA	Yes	Yes	NA	No	No	2x	No	2017	Ehlenfeldt & Ballington	Prolific triploid production in intersectional crosses of 4x Vaccinium corymbodendron Dunal (section Pyxothamnus) by 2x section Cyanococcus species	Euphytica	United States	AKA US 973
V. elliottii	Cyanococcus	2x	V. darrowii	Cyanococcus	2x	NA	Yes	Yes	NA	No	No	2x	No	2017	Ehlenfeldt & Ballington	Prolific triploid production in intersectional crosses of 4x Vaccinium corymbodendron Dunal (section Pyxothamnus) by 2x section Cyanococcus species	Euphytica	United States	AKA US 388
V. corymbosum	Cyanococcus	4x	V. darrowii	Cyanococcus	2x	C	Yes	NA	0.0882353	Yes	No	4x	No	2018	Miyashita et al.	Hybridization of highbush blueberry (Vaccinium corymbosum) in section Cyanococcus with two Vaccinium section Bracteata species native to subtropical Asia	Scientia Horticulturae	Japan
V. darrowii	Cyanococcus	2x	V. virgatum	Cyanococcus	6x	AB	Yes	NA	0.0571429	Yes	No	4x	No	2018	Miyashita et al.	Hybridization of highbush blueberry (Vaccinium corymbosum) in section Cyanococcus with two Vaccinium section Bracteata species native to subtropical Asia	Scientia Horticulturae	Japan
V. darrowii	Cyanococcus	2x	V. virgatum	Cyanococcus	6x	AB	Yes	NA	0.0571429	Yes	No	5x	No	2018	Miyashita et al.	Hybridization of highbush blueberry (Vaccinium corymbosum) in section Cyanococcus with two Vaccinium section Bracteata species native to subtropical Asia	Scientia Horticulturae	Japan
V. darrowii	Cyanococcus	2x	V. boninense	Bracteata	2x	AB	Yes	NA	0.0512821	No	No	NA	Yes	2018	Miyashita et al.	Hybridization of highbush blueberry (Vaccinium corymbosum) in section Cyanococcus with two Vaccinium section Bracteata species native to subtropical Asia	Scientia Horticulturae	Japan
V. darrowii	Cyanococcus	2x	V. wrightii	Eococcus	2x	AB	Yes	NA	0.135135	No	No	NA	Yes	2018	Miyashita et al.	Hybridization of highbush blueberry (Vaccinium corymbosum) in section Cyanococcus with two Vaccinium section Bracteata species native to subtropical Asia	Scientia Horticulturae	Japan
V. boninense	Bracteata	2x	V. corymbosum	Cyanococcus	4x	C	Yes	NA	0.03125	Yes	No	NA	Yes	2018	Miyashita et al.	Hybridization of highbush blueberry (Vaccinium corymbosum) in section Cyanococcus with two Vaccinium section Bracteata species native to subtropical Asia	Scientia Horticulturae	Japan
V. boninense	Bracteata	2x	V. virgatum	Cyanococcus	6x	C	No	NA	NA	Yes	No	NA	Yes	2018	Miyashita et al.	Hybridization of highbush blueberry (Vaccinium corymbosum) in section Cyanococcus with two Vaccinium section Bracteata species native to subtropical Asia	Scientia Horticulturae	Japan
V. corymbosum	Cyanococcus	4x	V. boninense	Bracteata	2x	C	No	NA	NA	Yes	Yes	NA	Yes	2018	Miyashita et al.	Hybridization of highbush blueberry (Vaccinium corymbosum) in section Cyanococcus with two Vaccinium section Bracteata species native to subtropical Asia	Scientia Horticulturae	Japan
V. elliottii	Cyanococcus	2x	V. corymbosum	Cyanococcus	4x	C	Yes	No	0.00418507	Yes	No	3x	No	2020	Norden et al.	Ploidy, Fertility, and Phenotypes of F1 Hybrids between Tetraploid Highbush Blueberry Cultivars and Diploid Vaccinium elliottii	HortScience	United States
V. elliottii	Cyanococcus	2x	V. corymbosum	Cyanococcus	4x	C	Yes	Yes	0.000697512	Yes	No	4x	No	2020	Norden et al.	Ploidy, Fertility, and Phenotypes of F1 Hybrids between Tetraploid Highbush Blueberry Cultivars and Diploid Vaccinium elliottii	HortScience	United States
V. corymbosum	Cyanococcus	4x	V. stamineum	Polycodium	2x	C	Yes	Yes	0.140617	Yes	Yes	4x	Yes	2021	Lyrene	Breeding Cultivars from Blueberry × Deerberry Hybrids: Progress and Prospects	HortScience	United States	V. stamineum was colchicine doubled.
V. fuscatum	Cyanococcus	2x	V. stamineum	Polycodium	2x	AB	Yes	NA	NA	A	No	NA	Yes	2021	Lyrene	Breeding Cultivars from Blueberry × Deerberry Hybrids: Progress and Prospects	HortScience	United States	Numerous seedlings, offpsring weak
V. elliottii	Cyanococcus	2x	V. stamineum	Polycodium	2x	AB	Yes	NA	NA	No	No	NA	Yes	2021	Lyrene	Breeding Cultivars from Blueberry × Deerberry Hybrids: Progress and Prospects	HortScience	United States	Numerous seedlings, offpsring weak
V. darrowii	Cyanococcus	2x	V. stamineum	Polycodium	2x	AB	Yes	NA	NA	No	No	NA	Yes	2021	Lyrene	Breeding Cultivars from Blueberry × Deerberry Hybrids: Progress and Prospects	HortScience	United States	Numerous seedlings, offpsring weak
V. corymbosum	Cyanococcus	4x	V. stamineum	Polycodium	2x	AB	Yes	NA	NA	Yes	No	NA	Yes	2021	Lyrene	Breeding Cultivars from Blueberry × Deerberry Hybrids: Progress and Prospects	HortScience	United States
V. stamineum	Polycodium	2x	V. arboreum	Batodendron	2x	AB	Yes	NA	NA	No	No	NA	Yes	2021	Lyrene	Breeding Cultivars from Blueberry × Deerberry Hybrids: Progress and Prospects	HortScience	United States
V. corymbosum	Cyanococcus	4x	V. myrtillus	Myrtillus	2x	AB	Yes	NA	0.164384	Yes	Yes	4x	Yes	2021	Podwyszynska et al.	Chromosome Doubling in Genetically Diverse Bilberry (Vaccinium myrtillus L.) Accessions and Evaluation of Tetraploids in Terms of Phenotype and Ability to Cross with Highbush Blueberry (V. corymbosum L.)	Agronomy	Poland	Myrtillus was colchicine doubled to be a tetraploid. HB blueberry cultivars used were Bluecrop, Northland, and Liberty. Liberty was the most successful maternal parent.
V. corymbosum	Cyanococcus	4x	V. meridionale	Pyxothamnus	4x	AB	Yes	Yes	1.26866	No	No	4x	Yes	2021	Ehlenfeldt & Luteyn	Fertile Intersectional F1 Hybrids of 4x Vaccinium meridionale (Section Pyxothamnus) and Highbush Blueberry, V. corymbosum (Section Cyanococcus)	HortScience	United States	Hybrids were intermediate, used a variety of cultivars both NHB and SHB for seed parents.
V. meridionale	Pyxothamnus	4x	V. vitis-idaea	Vitis-idaea	2x	C	Yes	Yes	NA	Yes	No	3x	Yes	2022	Ehlenfeldt et al.	Fertile Intersectional Hybrids of 4x Andean Blueberry (Vaccinium meridionale) and 2x Lingonberry (V. vitis-idaea)	HortScience	United States	Offspring were both triploid and tetraploid, authors suggest that V. meridionale can be used for conventional breeding without difficulty
V. meridionale	Pyxothamnus	4x	V. vitis-idaea	Vitis-idaea	2x	C	Yes	Yes	NA	Yes	No	4x	Yes	2022	Ehlenfeldt et al.	Fertile Intersectional Hybrids of 4x Andean Blueberry (Vaccinium meridionale) and 2x Lingonberry (V. vitis-idaea)	HortScience	United States	Offspring were both triploid and tetraploid, authors suggest that V. meridionale can be used for conventional breeding without difficulty
V. fuscatum	Cyanococcus	2x	V. crassifolium	Herpothamnus	2x	NA	Yes	NA	NA	No	No	2x	Yes	2022	Redpath et al.	Nuclear DNA contents and ploidy levels of North American Vaccinium species and interspecific hybrids	Scientia Horticulturae	United States
V. tenellum	Cyanococcus	2x	V. elliottii	Cyanococcus	2x	NA	Yes	NA	NA	No	No	2x	No	2022	Redpath et al.	Nuclear DNA contents and ploidy levels of North American Vaccinium species and interspecific hybrids	Scientia Horticulturae	United States
V. elliottii	Cyanococcus	2x	V. fuscatum	Cyanococcus	2x	NA	Yes	NA	NA	No	No	2x	No	2022	Redpath et al.	Nuclear DNA contents and ploidy levels of North American Vaccinium species and interspecific hybrids	Scientia Horticulturae	United States
V. myrtilloides	Cyanococcus	2x	V. elliottii	Cyanococcus	2x	NA	Yes	NA	NA	No	No	2x	No	2022	Redpath et al.	Nuclear DNA contents and ploidy levels of North American Vaccinium species and interspecific hybrids	Scientia Horticulturae	United States
V. meridionale	Pyxothamnus	4x	V. macrocarpon	Oxycoccus	2x	C	Yes	Yes	NA	Yes	Yes	4x	Yes	2023	Ehlenfeldt et al.	Fertile Intersectional F1 Hybrids of 4x Andean Blueberry (Vaccinium meridionale) and 4x American Cranberry (Vaccinium macrocarpon)	HortScience	United States	Authors suggest that these hybrids may be used in conventional cranberry breeding without significant difficulty.
V. fuscatum	Cyanococcus	2x	V. darrowii	Cyanococcus	2x	C	Yes	NA	NA	No	No	2x	No	2023	Herniter, et al.	Trait Mapping of Phenolic Acids in an Interspecific (Vaccinium corymbosum var. caesariense × V. darrowii) Diploid Blueberry Population	Plants	United States	The hybrid population was used for phenolic acid trait mapping
V. vitis-idaea	Vitis-idaea	2x	V. fuscatum	Cyanococcus	2x	C	Yes	Yes	0.0207612	No	No	3x	Yes	2023	Ehlenfeldt et al.	Triploid Hybrids of 2x Lingonberry (Vaccinium vitis-idaea) by 2x Black Highbush Blueberry (V. fuscatum) and 2x Elliott’s Blueberry (V. elliottii) as Evidence of a Genome Balance Requirement for Hybridization Success	Horticulturae	United States	Triploid offspring were pollinated with 6x V. virgatum and prodced progeny.
V. vitis-idaea	Vitis-idaea	2x	V. fuscatum	Cyanococcus	2x	C	Yes	Yes	0.0207612	No	No	4x	Yes	2023	Ehlenfeldt et al.	Triploid Hybrids of 2x Lingonberry (Vaccinium vitis-idaea) by 2x Black Highbush Blueberry (V. fuscatum) and 2x Elliott’s Blueberry (V. elliottii) as Evidence of a Genome Balance Requirement for Hybridization Success	Horticulturae	United States
V. vitis-idaea	Vitis-idaea	2x	V. elliottii	Cyanococcus	2x	C	Yes	No	0.0526316	No	No	3x	Yes	2023	Ehlenfeldt et al.	Triploid Hybrids of 2x Lingonberry (Vaccinium vitis-idaea) by 2x Black Highbush Blueberry (V. fuscatum) and 2x Elliott’s Blueberry (V. elliottii) as Evidence of a Genome Balance Requirement for Hybridization Success	Horticulturae	United States
V. ovatum	Pyxothamnus	2x	V. floribundum	Pyxothamnus	2x	NA	Yes	NA	NA	No	No	NA	No	2018	NA	NA	USDA	United States	PI 689385 (dwarf black fruited), PI 689386 (full size black fruited), PI 689387 (blue fruit)
V. varingifolium	Euepigynium	NA	V. myrtoides	Euepigynium	NA	NA	Yes	NA	NA	No	No	NA	No	1991	NA	NA	USDA	Canada	PI 666889, cross made by Dr. Sam P. Vander Kloet, June 15, 1991
V. macrocarpon	Oxycoccus	2x	V. ovatum	Pyxothamnus	2x	NA	Yes	NA	NA	No	No	NA	Yes	2010	NA	NA	USDA	United States	PI 660968
V. darrowii	Cyanococcus	2x	V. ashei	Cyanococcus	6x	C	Yes	Yes	0.000650449	Yes	No	4x	No	1959	Sharpe & Darrow	Breeding Blueberries for the Florida Climate	Florida State Horticultural Society	United States	Obtained tetraploid offspring that were used to cross with highbush cultivars.
V. darrowii	Cyanococcus	2x	V. corymbosum	Cyanococcus	4x	C	Yes	Yes	0.0184744	Yes	No	4x	No	1959	Sharpe & Darrow	Breeding Blueberries for the Florida Climate	Florida State Horticultural Society	United States	First crosses between darrowii and corymbosum that found evidence of unreduced gamete production
V. myrsinites	Cyanococcus	4x	V. corymbosum	Cyanococcus	4x	NA	Yes	NA	NA	No	No	4x	No	1959	Sharpe & Darrow	Breeding Blueberries for the Florida Climate	Florida State Horticultural Society	United States	Forty seedlings were found to be unattractive and not useful.
V. tenellum	Cyanococcus	2x	V. ashei	Cyanococcus	6x	AB	Yes	Yes	NA	Yes	No	4x	No	1949	Darrow et al.	A Tetraploid Blueberry	Journal of Heredity	United States	originaly, only 1 seedling survived to reproduce, called Beltsville 17. Reconducted the cross the following year with greater success.
V. microcarpum	Oxycoccus	2x	V. darrowii	Cyanococcus	2x	NA	Yes	NA	NA	No	No	2x	Yes	2009	Vorsa et al.	A Blueberry by Cranberry Hybrid Derived from a Vaccinium darrowii x (V. macrocarpon x V. oxycoccos) Intersectional Cross	ActaHort	United States

## Sheet: Taxonomic Revisions
Old Name	Revised Name
V. amoenum	V. virgatum
V. brittonii	V. angustifolium
V. lamarckii	V. angustifolium
V. australe	V. formosum
V. caesariense	V. fuscatum
V. atrococcum	V. fuscatum
V. canadense	V. myrtilloides
V. vacillans	V. pallidum
V. oxycoccos (2x)	V. microcarpum

## Sheet: Species List
Species	Section	Ploidy	Cultivars	Geographic Range	Traits of Interest	Source	Photo
V. arboreum	Batodendron	2x	"Meadowlark"	Southeast North America	Drought tolerance, wide root system, high pH soil tolerance	Lyrene, P. M. (2011). First Report of Vaccinium arboreum Hybrids with Cultivated Highbush Blueberry. HORTSCIENCE, 46(4), 563–566. https://doi.org/10.21273/HORTSCI.46.4.563	https://www.gbif.org/tools/zoom/simple.html?src=//api.gbif.org/v1/image/cache/occurrence/4102771071/media/7236b4b46dc848828292ede80ebd83b6
V. boninense	Bracteata	2x	NA	Subtropical Japan	Heat tolerance, drought tolerance, late maturity	Miyashita, Chieko. (2017). ブルーベリーおよび日本在来野生種を含めた Vaccinium 属の遺伝的類縁関係の解析と種間雑種の育種的利用. https://agriknowledge.affrc.go.jp/RN/2010911470	https://www.gbif.org/tools/zoom/simple.html?src=//api.gbif.org/v1/image/cache/occurrence/4413494591/media/c09225c06ea1cc7bf22491e4699150d4
V. bracteatum	Bracteata	2x	NA	East Asia	High pH soil tolerance	Miyashita, Chieko. (2017). ブルーベリーおよび日本在来野生種を含めた Vaccinium 属の遺伝的類縁関係の解析と種間雑種の育種的利用. https://agriknowledge.affrc.go.jp/RN/2010911470	https://www.gbif.org/tools/zoom/simple.html?src=//api.gbif.org/v1/image/cache/occurrence/3873851197/media/753b0935510dc209f010d13245c56b8e
V. oldhamii	Ciliata	2x	NA	East Asia	High anthocyanin content	Miyashita, Chieko. (2017). ブルーベリーおよび日本在来野生種を含めた Vaccinium 属の遺伝的類縁関係の解析と種間雑種の育種的利用. https://agriknowledge.affrc.go.jp/RN/2010911470	https://www.gbif.org/tools/zoom/simple.html?src=//api.gbif.org/v1/image/cache/occurrence/4458336269/media/d78f2f99d1e61c0329d18d127be82984
V. altomontanum	Cyanococcus	4x	NA	Mid-Atlantic North America	NA	NA	https://fsus.ncbg.unc.edu/img/orig/misc/misc_30498.jpg
V. angustifolium	Cyanococcus	4x	All HB	Northeast North America	cold hardiness, upland soil adaptation, early ripening, Phytophthora root rot resistance, firm fruit	Luby, J. J., Ballington, J. R., Draper, A. D., Pliszka, K., & Austin, M. E. (1991). BLUEBERRIES AND CRANBERRIES (VACCINIUM). Acta Horticulturae, 290, 393–458. https://doi.org/10.17660/ActaHortic.1991.290.9	https://www.gbif.org/tools/zoom/simple.html?src=//api.gbif.org/v1/image/cache/occurrence/4112075548/media/f82ac752ec60eca1d3349bc704c85704
V. arkansanum	Cyanococcus	4x	NA	North America	NA	NA	NA
V. ashei	Cyanococcus	6x	Rabbityeye	Southeast North America	fruit quality, low chilling, pest resistance	Ballington, J. R. (2001). Collection, utilization, and preservation of genetic resources in Vaccinium. HORTSCIENCE, 36(2), 213–220. https://doi.org/10.21273/HORTSCI.36.2.213	https://www.gbif.org/tools/zoom/simple.html?src=//api.gbif.org/v1/image/cache/occurrence/3855493285/media/645d62356db7416acf8720f1737706ff
V. boreale	Cyanococcus	2x	NA	Northeast North America	cold hardiness	Luby, J. J., Ballington, J. R., Draper, A. D., Pliszka, K., & Austin, M. E. (1991). BLUEBERRIES AND CRANBERRIES (VACCINIUM). Acta Horticulturae, 290, 393–458. https://doi.org/10.17660/ActaHortic.1991.290.9	https://www.gbif.org/tools/zoom/simple.html?src=//api.gbif.org/v1/image/cache/occurrence/4416941509/media/ba448a78bce13afb91d90d2e1bdf6638
V. corymbosum	Cyanococcus	4x	All HB	East and Midwestern North America	vigor, fruit quality, disease resistance	Ballington, J. R. (2001). Collection, utilization, and preservation of genetic resources in Vaccinium. HORTSCIENCE, 36(2), 213–220. https://doi.org/10.21273/HORTSCI.36.2.213	https://www.gbif.org/tools/zoom/simple.html?src=//api.gbif.org/v1/image/cache/occurrence/4096396059/media/4f788ed689e695bf0192b07ec3b94ec6
V. constablei	Cyanococcus	6x	"Little Giant", '"Snowflake"	Southeast North America, Appalachian Mountains	late bloom, early maturity, fruit quality	Ballington, J. R. (2001). Collection, utilization, and preservation of genetic resources in Vaccinium. HORTSCIENCE, 36(2), 213–220. https://doi.org/10.21273/HORTSCI.36.2.213	https://www.gbif.org/tools/zoom/simple.html?src=//api.gbif.org/v1/image/cache/occurrence/4454195513/media/514e1d172fb1d6963f269bb9888a9a1e
V. darrowii	Cyanococcus	2x	All SHB	Southeast North America	low chilling, heat and drought tolerance, upland soil adpatation, late bloom and ripening, Phytophthora root rot resistance, firm fruit	Luby, J. J., Ballington, J. R., Draper, A. D., Pliszka, K., & Austin, M. E. (1991). BLUEBERRIES AND CRANBERRIES (VACCINIUM). Acta Horticulturae, 290, 393–458. https://doi.org/10.17660/ActaHortic.1991.290.9	https://www.gbif.org/tools/zoom/simple.html?src=//api.gbif.org/v1/image/cache/occurrence/4075628925/media/9822fdb79340548326c90ce49b9e58d7
V. elliottii	Cyanococcus	2x	"Snowchaser", "Cataret"	Southeast North America	low chilling, early ripening, upland soil adaptation, disease resistant, flavor	DWEIKAT, I., & LYRENE, P. (1991). INDUCED TETRAPLOIDY IN A VACCINIUM-ELLIOTTII CLONE FACILITATES CROSSING WITH CULTIVATED HIGHBUSH BLUEBERRY. JOURNAL OF THE AMERICAN SOCIETY FOR HORTICULTURAL SCIENCE, 116(6), 1063–1066. https://doi.org/10.21273/JASHS.116.6.1063	https://www.gbif.org/tools/zoom/simple.html?src=//api.gbif.org/v1/image/cache/occurrence/4528316977/media/78894ab8397dc70b5823ae34c092ae31
V. formosum	Cyanococcus	4x	NA	Northeast North America	disease resistance, fruit quality, late blooming, early maturity	Ballington, J. R. (2001). Collection, utilization, and preservation of genetic resources in Vaccinium. HORTSCIENCE, 36(2), 213–220. https://doi.org/10.21273/HORTSCI.36.2.213	https://www.gbif.org/tools/zoom/simple.html?src=//api.gbif.org/v1/image/cache/occurrence/4075790904/media/00943532c5f32d2a69c058c03109e20a
V. fuscatum	Cyanococcus	2x, 4x	"Duplin", "Georgia Gem"	Southeast North America	low chilling, extended infloresence, disease resistance	Ballington, J. R. (2001). Collection, utilization, and preservation of genetic resources in Vaccinium. HORTSCIENCE, 36(2), 213–220. https://doi.org/10.21273/HORTSCI.36.2.213	https://www.gbif.org/tools/zoom/simple.html?src=//api.gbif.org/v1/image/cache/occurrence/4525250737/media/5ac712e390803bdb2055707477e39396
V. hirsutum	Cyanococcus	4x	NA	Southeast North America	NA	Darrow, G. M., & Camp, W. H. (1945). Vaccinium Hybrids and the Development of New Horticultural Material. Bulletin of the Torrey Botanical Club, 72(1), 1–21. https://doi.org/10.2307/2481260	https://www.gbif.org/tools/zoom/simple.html?src=//api.gbif.org/v1/image/cache/occurrence/4458533943/media/bf8a5488e5ed4dd4e427831a6f44033d
V. myrsinites	Cyanococcus	4x	NA	Southeast North America	low chilling, upland soil adaptation, late bloom and ripening, firm fruit, heat and drought tolerance	Luby, J. J., Ballington, J. R., Draper, A. D., Pliszka, K., & Austin, M. E. (1991). BLUEBERRIES AND CRANBERRIES (VACCINIUM). Acta Horticulturae, 290, 393–458. https://doi.org/10.17660/ActaHortic.1991.290.9	https://www.gbif.org/tools/zoom/simple.html?src=//api.gbif.org/v1/image/cache/occurrence/4522716361/media/009f88abccfef1a4cf0c0ba9383049d8
V. myrtilloides	Cyanococcus	2x	NA	Central North America	cold hardiness, Monilinia blight resistance	Luby, J. J., Ballington, J. R., Draper, A. D., Pliszka, K., & Austin, M. E. (1991). BLUEBERRIES AND CRANBERRIES (VACCINIUM). Acta Horticulturae, 290, 393–458. https://doi.org/10.17660/ActaHortic.1991.290.9	https://www.gbif.org/tools/zoom/simple.html?src=//api.gbif.org/v1/image/cache/occurrence/4121480345/media/a8be7aada809ecf5045c6cea408d13f6
V. pallidum	Cyanococcus	2x, 4x	NA	Mid-Atlantic North America	upland soil adaptation, drought tolerance	Luby, J. J., Ballington, J. R., Draper, A. D., Pliszka, K., & Austin, M. E. (1991). BLUEBERRIES AND CRANBERRIES (VACCINIUM). Acta Horticulturae, 290, 393–458. https://doi.org/10.17660/ActaHortic.1991.290.9	https://www.gbif.org/tools/zoom/simple.html?src=//api.gbif.org/v1/image/cache/occurrence/4091814443/media/a528fac1ecd375b105db3ef113748833
V. simulatum	Cyanococcus	4x	NA	Southeast North America	cold tolerance, early ripening	Ritzinger, R., & Lyrene, P. M. (1998). Comparison of Seed Number and Mass of Southern Highbush Blueberries vs. Those of Their F1 Hybrids with V. simulatum after Open Pollination. HortScience HortSci, 33(5), 887-888. Retrieved Feb 13, 2025, from https://doi.org/10.21273/HORTSCI.33.5.887	https://www.gbif.org/tools/zoom/simple.html?src=//api.gbif.org/v1/image/cache/occurrence/2542878327/media/63121e98b6b031f66543cccdeae6ed3f
V. tenellum	Cyanococcus	2x	All SHB	Southeast North America	heat and drought tolerance, upland soil adaptation, firm fruit	Luby, J. J., Ballington, J. R., Draper, A. D., Pliszka, K., & Austin, M. E. (1991). BLUEBERRIES AND CRANBERRIES (VACCINIUM). Acta Horticulturae, 290, 393–458. https://doi.org/10.17660/ActaHortic.1991.290.9, Ballington, J. R. (2001). Collection, utilization, and preservation of genetic resources in Vaccinium. HORTSCIENCE, 36(2), 213–220. https://doi.org/10.21273/HORTSCI.36.2.213	https://www.gbif.org/tools/zoom/simple.html?src=//api.gbif.org/v1/image/cache/occurrence/3343706949/media/9ddb234097e007c1225a91b745df7761
V. virgatum	Cyanococcus	6x	Rabbiteye	Southeast North America	low chilling		https://www.gbif.org/tools/zoom/simple.html?src=//api.gbif.org/v1/image/cache/occurrence/1847414977/media/0a38a9cf82476fe51efd884706dd5c93
V. wrightii	Eococcus	2x	NA	Subtropical Japan, Taiwan	Heat tolerance, drought tolerance, late maturity	Miyashita, Chieko. (2017). ブルーベリーおよび日本在来野生種を含めた Vaccinium 属の遺伝的類縁関係の解析と種間雑種の育種的利用. https://agriknowledge.affrc.go.jp/RN/2010911470	https://www.gbif.org/tools/zoom/simple.html?src=//api.gbif.org/v1/image/cache/occurrence/4067336284/media/307910c226bfd0447a32b5e9cd6551a3
V. myrtoides	Euepigynium	2x	NA	Southeast Asia	NA	Hummer, K.E., Bassil, N.V., Rodríquez Armenta, H.P. and Olmstead, J.W. (2015). Vaccinium species ploidy assessment. Acta Hortic. 1101, 199-204 DOI: 10.17660/ActaHortic.2015.1101.30 https://doi.org/10.17660/ActaHortic.2015.1101.30	https://www.gbif.org/tools/zoom/simple.html?src=//api.gbif.org/v1/image/cache/occurrence/1454505817/media/b421cabd66e208ddfbb869a27ce7874a
V. varingifolium	Euepigynium	2x	NA	Southeast Asia	NA	Hummer, K.E., Bassil, N.V., Rodríquez Armenta, H.P. and Olmstead, J.W. (2015). Vaccinium species ploidy assessment. Acta Hortic. 1101, 199-204 DOI: 10.17660/ActaHortic.2015.1101.30 https://doi.org/10.17660/ActaHortic.2015.1101.31	https://www.gbif.org/tools/zoom/simple.html?src=//api.gbif.org/v1/image/cache/occurrence/4438839404/media/8120e3339a0abfa1c3ffdf1497f21093
V. arctostaphylos	Hemimyrtillus	4x	NA	Caucasus Region	long flowering, cold hardiness	Ehlenfeldt, M. K., & Ballington, J. R. (2012). Vaccinium species of section Hemimyrtillus: Their value to cultivated blueberry and approaches to utilization. BOTANY, 90(5), 347–353. https://doi.org/10.1139/B2012-010	https://www.gbif.org/tools/zoom/simple.html?src=//api.gbif.org/v1/image/cache/occurrence/4138100158/media/22ed02076d948ae2097aa76da5a64390
V. cylindraceum	Hemimyrtillus	2x	NA	the Azores, Portugal	drought tolerance, soil adaptation, profuse and long flowering, long infloresence, machine harvesting traits	Ehlenfeldt, M. K., & Ballington, J. R. (2012). Vaccinium species of section Hemimyrtillus: Their value to cultivated blueberry and approaches to utilization. BOTANY, 90(5), 347–353. https://doi.org/10.1139/B2012-011,Hummer, K.E., Bassil, N.V., Rodríquez Armenta, H.P. and Olmstead, J.W. (2015). Vaccinium species ploidy assessment. Acta Hortic. 1101, 199-204 DOI: 10.17660/ActaHortic.2015.1101.30 ht…	https://www.gbif.org/tools/zoom/simple.html?src=//api.gbif.org/v1/image/cache/occurrence/4153959673/media/e5b4db65a30eb8cf401a51a5781c71c8
V. padifolium	Hemimyrtillus	4x	NA	Madeira Islands, Portugal	profuse and long flowering, evergreen	Ehlenfeldt, M. K., & Ballington, J. R. (2012). Vaccinium species of section Hemimyrtillus: Their value to cultivated blueberry and approaches to utilization. BOTANY, 90(5), 347–353. https://doi.org/10.1139/B2012-012	https://www.gbif.org/tools/zoom/simple.html?src=//api.gbif.org/v1/image/cache/occurrence/4407227012/media/35bf354f6cda90c8d24172b3fae3fa53
V. smallii	Hemimyrtillus	6x	NA	Northeast Asia	NA	Ehlenfeldt, M. K., & Ballington, J. R. (2012). Vaccinium species of section Hemimyrtillus: Their value to cultivated blueberry and approaches to utilization. BOTANY, 90(5), 347–353. https://doi.org/10.1139/B2012-013, Hummer, K.E., Bassil, N.V., Rodríquez Armenta, H.P. and Olmstead, J.W. (2015). Vaccinium species ploidy assessment. Acta Hortic. 1101, 199-204 DOI: 10.17660/ActaHortic.2015.1101.30 h…	https://www.gbif.org/tools/zoom/simple.html?src=//api.gbif.org/v1/image/cache/occurrence/3966684618/media/8c11c934727373783b8fff92e1bcc15f
V. crassifolium	Herpothamnus	2x	NA	Southeast North America	NA	Hummer, K.E., Bassil, N.V., Rodríquez Armenta, H.P. and Olmstead, J.W. (2015). Vaccinium species ploidy assessment. Acta Hortic. 1101, 199-204 DOI: 10.17660/ActaHortic.2015.1101.30 https://doi.org/10.17660/ActaHortic.2015.1101.30	https://www.gbif.org/tools/zoom/simple.html?src=//api.gbif.org/v1/image/cache/occurrence/2597839429/media/469c7674a2b767413d4ddc699c2f30ed
V. reticulatum	Macropelma	2x	NA	Hawaii, United States	large red fruit, cold tolerance, flowering on new growth, pest resistance	Zeldin, E.L. and McCown, B.H. (1997). INTERSECTIONAL HYBRIDS OF LINGONBERRY (VACCINIUM VITIS-IDAEA, SECTION VITIS-IDAEA) AND CRANBERRY (V. MACROCARPON, SECTION OXYCOCCUS) TO VACCINIUM RETICULATUM (SECTION MACROPELMA). Acta Hortic. 446, 235-238 DOI: 10.17660/ActaHortic.1997.446.34 https://doi.org/10.17660/ActaHortic.1997.446.34	https://www.gbif.org/tools/zoom/simple.html?src=//api.gbif.org/v1/image/cache/occurrence/4519113840/media/70994d2d32263eb13ccb2c7b5049aa53
V. myrtillus	Myrtillus	2x	NA	Circumboreal	cold hardiness, intense pigment concentration	Luby, J. J., Ballington, J. R., Draper, A. D., Pliszka, K., & Austin, M. E. (1991). BLUEBERRIES AND CRANBERRIES (VACCINIUM). Acta Horticulturae, 290, 393–458. https://doi.org/10.17660/ActaHortic.1991.290.9	https://www.gbif.org/tools/zoom/simple.html?src=//api.gbif.org/v1/image/cache/occurrence/4508012042/media/64bd66724fba1651d040daf39daeec43
V. parvifolium	Myrtillus	2x	NA	Northwest North America	drought tolerance	Luby, J. J., Ballington, J. R., Draper, A. D., Pliszka, K., & Austin, M. E. (1991). BLUEBERRIES AND CRANBERRIES (VACCINIUM). Acta Horticulturae, 290, 393–458. https://doi.org/10.17660/ActaHortic.1991.290.9	https://www.gbif.org/tools/zoom/simple.html?src=//api.gbif.org/v1/image/cache/occurrence/4039471554/media/3287dc66f84095ba2c5de54e31c713f7
V. macrocarpon	Oxycoccus	2x	All Cranberry	North America	fruit quality, disease and pest resistance, adaptation		https://www.gbif.org/tools/zoom/simple.html?src=//api.gbif.org/v1/image/cache/occurrence/4156676452/media/d55f77934a523773c9eda8eea7ab151a
V. microcarpum	Oxycoccus	2x	NA	Circumboreal	cold tolerance	Diaz-Garcia L, Garcia-Ortega LF, González-Rodríguez M, Delaye L, Iorizzo M, Zalapa J. Chromosome-Level Genome Assembly of the American Cranberry (Vaccinium macrocarpon Ait.) and Its Wild Relative Vaccinium microcarpum. Front Plant Sci. 2021 Feb 10;12:633310. doi: 10.3389/fpls.2021.633310. PMID: 33643360; PMCID: PMC7902871.	https://www.gbif.org/tools/zoom/simple.html?src=//api.gbif.org/v1/image/cache/occurrence/4416808619/media/191e0bbed7b2aeb8e1b72126fd58dd61
V. stamineum	Polycodium	2x	UF 16-754	Central and East North America	internal pigment, aroma	Lyrene, P. M. (2021). Breeding Cultivars from Blueberry × Deerberry Hybrids: Progress and Prospects. HortScience horts, 56(4), 439-446. Retrieved Feb 13, 2025, from https://doi.org/10.21273/HORTSCI15619-20	https://www.gbif.org/tools/zoom/simple.html?src=//api.gbif.org/v1/image/cache/occurrence/4096772073/media/95aa79a7eca5c7df87ed994479d92672
V. corymbodendron	Pyxothamnus	2x	NA	South America	bloom frost resistance, loose fruit clusters for mechanical harvesting	Ballington, J. R. (2001). Collection, utilization, and preservation of genetic resources in Vaccinium. HORTSCIENCE, 36(2), 213–220. https://doi.org/10.21273/HORTSCI.36.2.213	https://www.gbif.org/tools/zoom/simple.html?src=//api.gbif.org/v1/image/cache/occurrence/1931135511/media/530e8ef519740673d859a3f1ecc6e177
V. floribundum	Pyxothamnus	2x	"Prince Charming"	South America	NA	Hummer, K.E., Bassil, N.V., Rodríquez Armenta, H.P. and Olmstead, J.W. (2015). Vaccinium species ploidy assessment. Acta Hortic. 1101, 199-204 DOI: 10.17660/ActaHortic.2015.1101.30 https://doi.org/10.17660/ActaHortic.2015.1101.30	https://www.gbif.org/tools/zoom/simple.html?src=//api.gbif.org/v1/image/cache/occurrence/4516499118/media/26b634f48e3d651825d2db43af27595a
V. meridionale	Pyxothamnus	4x	NA	South America	high number of flowers per bud, loose infloresence, monopodial, resistance to root disease	Ehlenfeldt, M. K., Polashock, J. J., Rowland, L. J., Ogden, E., & Luteyn, J. L. (2022). Fertile Intersectional Hybrids of 4x Andean Blueberry (Vaccinium meridionale) and 2x Lingonberry (V. vitis-idaea). HortScience, 57(4), 525–531. https://doi.org/10.21273/HORTSCI16285-21	https://www.gbif.org/tools/zoom/simple.html?src=//api.gbif.org/v1/image/cache/occurrence/4519229787/media/6cedcb1cedeab931356e70d696499069
V. ovatum	Pyxothamnus	2x	NA	Northwest North America	upland soil adaptation, drought tolerance	Ballington, J. R. (2001). Collection, utilization, and preservation of genetic resources in Vaccinium. HORTSCIENCE, 36(2), 213–220. https://doi.org/10.21273/HORTSCI.36.2.213	https://www.gbif.org/tools/zoom/simple.html?src=//api.gbif.org/v1/image/cache/occurrence/4516864862/media/318098e4ecc9d45dbf763092b30fb9d1
V. uliginosum	Vaccinium	2x, 4x, 6x	"Aron"	Circumboreal	cold hardiness	Rousi, A. (n.d.). Hybridization between Vaccinium uliginosum and cultivated blueberry. 2, 12–18.	https://www.gbif.org/tools/zoom/simple.html?src=//api.gbif.org/v1/image/cache/occurrence/4120843915/media/5ea972ed5620573787ec7330e3a3ee32
V. vitis-idaea	Vitis-idaea	2x	NA	Circumboreal	aroma	Christ, E. (1977). CROSSBREEDINGS BETWEEN CRANBERRIES (VACCINIUM MACROCARPON AIT.) AND COWBERRIES (VACCINIUM VITIS IDAEA L.). Acta Horticulturae, 61, 285–294. https://doi.org/10.17660/ActaHortic.1977.61.34	https://www.gbif.org/tools/zoom/simple.html?src=//api.gbif.org/v1/image/cache/occurrence/4516618013/media/8294a2c41a24261d9437a62211401b42

## Sheet: Genomic Resources
species	accession	section	ploidy	year	classification	phased	doi
Vcaesariense	W85-20	Cyanococcus	diploid	2014	draft	no	doi.org/10.1007/s11032-014-0066-7
Vmacrocarpon	CNJ99–125-1	Oxycoccus	diploid	2014	draft	no	doi.org/10.1186/1471-2229-14-165
Vcorymbosum	Draper	Cyanococcus	tetraploid	2019	reference	yes	10.1093/gigascience/giz012
Vcaesariense	W85-20	Cyanococcus	diploid	2022	reference	yes	doi.org/10.1111/nph.18428
Vdarrowii	NJ8810/NJ8807	Cyanococcus	diploid	2021	reference	yes	doi.org/10.1038/s41438-021-00641-9
Vdarrowii	-	Cyanococcus	diploid	2022	reference	no	doi.org/10.1016/j.xplc.2022.100307
Vmacrocarpon	Stevens	Oxycoccus	diploid	2021	reference	no	doi.org/10.3389/fpls.2021.633310
Vmicrocarpum	-	Oxycoccus	diploid	2021	draft	no	doi.org/10.3389/fpls.2021.633310
Vmyrtillus	-	Myrtillus	diploid	2021	reference	no	doi.org/10.1111/1755-0998.13467
Vmacrocarpon	Ben Lear	Oxycoccus	diploid	2022	reference	no	10.1371/journal.pone.0264966
Voxycoccos	NJ96-20	Oxycoccus	diploid	2022	reference	no	10.1371/journal.pone.0264966
Vvitis-idaea	ssp. vitis-idaea var. ‘Red Candy’	Vitis-idaea	diploid	2024	reference	no	10.1093/g3journal/jkad294
Vvitis-idaea	ssp. minus	Vitis-idaea	diploid	2024	reference	no	10.1093/g3journal/jkad294
Vbracteatum	-	Bracteata	diploid	2022	reference	no	10.48130/FruRes-2022-0008
Vcorymbosum	Brigitta Blue	Cyanococcus	tetraploid	2023	draft	no	10.1093/hr/uhad202
Vcorymbosum	Chandler	Cyanococcus	tetraploid	2023	draft	no	10.1093/hr/uhad202
Vcorymbosum	Duke	Cyanococcus	tetraploid	2023	draft	no	10.1093/hr/uhad202
Vcorymbosum	Earlie Blue	Cyanococcus	tetraploid	2023	draft	no	10.1093/hr/uhad202
Vcorymbosum	Elliot	Cyanococcus	tetraploid	2023	draft	no	10.1093/hr/uhad202
Vcorymbosum	Farthing	Cyanococcus	tetraploid	2023	draft	no	10.1093/hr/uhad202
Vcorymbosum	Harding	Cyanococcus	tetraploid	2023	draft	no	10.1093/hr/uhad202
Vcorymbosum	Indigocrisp	Cyanococcus	tetraploid	2023	draft	no	10.1093/hr/uhad202
Vcorymbosum	Kee Crisp	Cyanococcus	tetraploid	2023	draft	no	10.1093/hr/uhad202
Vcorymbosum	Legacy	Cyanococcus	tetraploid	2023	draft	no	10.1093/hr/uhad202
Vcorymbosum	Meadowlark	Cyanococcus	tetraploid	2023	draft	no	10.1093/hr/uhad202
Vcorymbosum	Misty	Cyanococcus	tetraploid	2023	draft	no	10.1093/hr/uhad202
Vcorymbosum	Patrecia	Cyanococcus	tetraploid	2023	draft	no	10.1093/hr/uhad202
Vcorymbosum	Pioneer	Cyanococcus	tetraploid	2023	draft	no	10.1093/hr/uhad202
Vcorymbosum	Raven	Cyanococcus	tetraploid	2023	draft	no	10.1093/hr/uhad202
Vcorymbosum	Rubel	Cyanococcus	tetraploid	2023	draft	no	10.1093/hr/uhad202
Vcorymbosum	Sharp Blue	Cyanococcus	tetraploid	2023	draft	no	10.1093/hr/uhad202
Vcorymbosum	Southern Belle	Cyanococcus	tetraploid	2023	draft	no	10.1093/hr/uhad202
Vcorymbosum	Southmoon	Cyanococcus	tetraploid	2023	draft	no	10.1093/hr/uhad202
Vcorymbosum	Stanley	Cyanococcus	tetraploid	2023	draft	no	10.1093/hr/uhad202
Vcorymbosum	Weymouth	Cyanococcus	tetraploid	2023	draft	no	10.1093/hr/uhad202
Vcorymbosum	Windsor	Cyanococcus	tetraploid	2023	draft	no	10.1093/hr/uhad202
Vmacrocarpon	Black Veil	Oxycoccus	diploid	2023	draft	no	10.1093/hr/uhad202
Vmacrocarpon	Budd's Blue	Oxycoccus	diploid	2023	draft	no	10.1093/hr/uhad202
Vmacrocarpon	Cranmoor Natives	Oxycoccus	diploid	2023	draft	no	10.1093/hr/uhad202
Vmacrocarpon	Cumberland	Oxycoccus	diploid	2023	draft	no	10.1093/hr/uhad202
Vmacrocarpon	Early Black	Oxycoccus	diploid	2023	draft	no	10.1093/hr/uhad202
Vmacrocarpon	Early Richard	Oxycoccus	diploid	2023	draft	no	10.1093/hr/uhad202
Vmacrocarpon	Garwood Bell	Oxycoccus	diploid	2023	draft	no	10.1093/hr/uhad202
Vmacrocarpon	Le Munyon	Oxycoccus	diploid	2023	draft	no	10.1093/hr/uhad202
Vmacrocarpon	Native Budd's Blue	Oxycoccus	diploid	2023	draft	no	10.1093/hr/uhad202
Vmacrocarpon	Stanley	Oxycoccus	diploid	2023	draft	no	10.1093/hr/uhad202
Vduclouxii	SGLD20220023	Eococcus	diploid	2023	reference	no	doi.org/10.1093/hr/uhad209
Vfloribundum	QUSF Herbarium accession code '079'	Pyxothamnus	diploid	2024	reference	no	doi.org/10.1093/g3journal/jkae136
